# Supplementary material for: Developing a multiomics data-based mathematical model to predict colorectal cancer recurrence and metastasis
Source: BMC Med Inform Decis Mak. 2025 May 15;25(Suppl 2):188. doi: 10.1186/s12911-025-03012-9 (PMC12082861; doi:10.1186/s12911-025-03012-9)
Supplement: Supplementary file 2 — Supplementary Material 2: Additional file 2– Supplementary Table S1: The detailed results of feature selection (the p values) are listed in Supplementary Table S1 [file 12911_2025_3012_MOESM2_ESM.xlsx]

## Sheet: Clinical data
Feature	P value
	Fisher's exact	chi-square	Mann Whitney U	Student t	Max P
Metastasis	1.62112e-07	\	\	\	1.62112e-07
Lymph node	\	0.000106895	\	\	0.000106895
Calcium nodus	0.00012551	\	\	\	0.00012551
Intravascular tumor thrombus	0.00194239	\	\	\	0.00194239
Invasion in turn	\	\	0.0223688	0.028928	0.028928
CA19.9	\	\	0.00407814	0.0517878	0.0517878
CEA	\	\	0.000101629	0.0795923	0.0795923
Neurological invasion	\	\	\	\	0.227518
Stage		0.239725	\	\	0.239725
Age	\	\	0.290555	0.46149	0.46149
Primary Purity	\	\	0.241648	0.677732	0.677732
Primary Necrosis	\	\	0.373891	0.796785	0.796785
Gender	0.85604	\	\	\	0.85604

## Sheet: Somatic mutations
Feature	P value
OTOG	0.00679636
KAL1	0.00794126
COL6A3	0.00937708
TCF20	0.0123824
DOCK3	0.0123824
GON4L	0.0123824
DGKZ	0.0213803
TEX14	0.0213803
KCNK15	0.0213803
TARBP1	0.0213803
EPHB1	0.0228879
NRXN1	0.0228879
MCF2	0.0228879
PTPRU	0.0228879
MACF1	0.0228879
ZNF560	0.0228879
ADAMTSL4	0.0228879
DCC	0.0228879
FAT4	0.0279009
XIRP2	0.0279988
COL22A1	0.0287498
ZFHX4	0.0287498
WBSCR17	0.0330791
TLN2	0.0330791
ZDBF2	0.0330791
MROH8	0.0429594
URB1	0.0429594
SYNPO	0.0429594
NELFA	0.0429594
DNAH8	0.0429594
SRRM5	0.0429594
DOCK11	0.0429594
SPTBN5	0.0474912
KIAA0922	0.0568797
HORMAD1	0.0568797
MROH2A	0.0568797
SUMF2	0.0568797
OR51V1	0.0568797
ARSJ	0.0568797
TBC1D32	0.0568797
PTPN3	0.0568797
NTRK3	0.0568797
NETO1	0.0568797
ZNF792	0.0568797
ZCCHC11	0.0568797
SELE	0.0568797
C2orf54	0.0568797
MS4A18	0.0568797
KCNJ14	0.0568797
ADNP	0.0568797
D2HGDH	0.0568797
DTHD1	0.0568797
VWC2	0.0568797
MYOM2	0.0568797
CNTN2	0.0568797
PCDH11Y	0.0568797
PLB1	0.0568797
ITGA8	0.0568797
SIN3A	0.0568797
DHX34	0.0568797
RPL10	0.0568797
POSTN	0.0568797
RNF150	0.0568797
LCE1D	0.0568797
SLC36A4	0.0568797
P4HTM	0.0568797
OR4C15	0.0568797
PIK3R4	0.0568797
ZRSR1	0.0568797
NCSTN	0.0568797
TNN	0.0751366
GTF2H4	0.0751366
LRP6	0.0751366
SEMA5A	0.0751366
LPHN3	0.080014
HRNR	0.0800831
SLCO1B3	0.0817117
SIGLEC1	0.0817117
UNC13A	0.0817117
TMEM169	0.0817117
CEP164	0.0817117
LENG1	0.0817117
CRMP1	0.0817117
KCNB2	0.0817117
MYO9A	0.0817117
TECTA	0.0817117
SV2A	0.0817117
SHC1	0.0817117
CR1	0.0817117
PCDHB13	0.0817117
LAMB4	0.0817117
KIF2B	0.0817117
LAMA1	0.0817117
PEAR1	0.0817117
UHRF1BP1	0.0817117
ROR2	0.0817117
ACE	0.0817117
MYPN	0.0817117
HECW1	0.0817117
KIAA1614	0.0817117
CACNA1I	0.0817117
KIFC1	0.0817117
ALOX15B	0.0817117
FSTL5	0.0817117
PXDN	0.0887324
CELSR3	0.0887324
EPHB3	0.0887324
MEGF8	0.0887324
EVPL	0.0887324
CCDC64B	0.0887324
ZC3H13	0.0887324
ZNF99	0.0906726
KIFC3	0.0906726
ZNF208	0.108432
TMEM132B	0.10952
ZMIZ2	0.10952
TNR	0.10952
TICRR	0.10952
TMPRSS15	0.10952
LCAT	0.10952
DSG2	0.10952
TP53	0.113711
SEC16A	0.1278
PTPRT	0.1278
ZNF536	0.1278
MVP	0.1278
RTL1	0.1278
PNPLA6	0.1278
PRR12	0.1278
HSPG2	0.1286
KIF5C	0.149573
C4A	0.149573
C17orf74	0.149573
LPCAT1	0.149573
HECTD2	0.149573
OR8H3	0.149573
PDPR	0.149573
C1orf168	0.149573
OPTC	0.149573
BMP10	0.149573
UBR3	0.149573
PMS1	0.149573
ST3GAL6	0.149573
CXXC5	0.149573
MRPS28	0.149573
TSSC4	0.149573
MADD	0.149573
POLD3	0.149573
MRE11A	0.149573
DLGAP5	0.149573
SERPINA4	0.149573
CYTH1	0.149573
ZNF521	0.149573
DTNA	0.149573
ZNF461	0.149573
ZNF772	0.149573
PHF20	0.149573
TRIM26	0.149573
ESYT2	0.149573
SLA2	0.149573
TRMT13	0.149573
FAM132B	0.149573
ZBED2	0.149573
LNX1	0.149573
SLC26A2	0.149573
GCNT6	0.149573
SLC25A27	0.149573
COL9A1	0.149573
PPP1R3C	0.149573
TLX1	0.149573
RPAP3	0.149573
CCNF	0.149573
IFNGR2	0.149573
ATP1B4	0.149573
PPIG	0.149573
BTN1A1	0.149573
ADAM2	0.149573
TERF1	0.149573
NEU3	0.149573
SLC17A8	0.149573
PPM1D	0.149573
KIAA1755	0.149573
ZSWIM3	0.149573
GPR125	0.149573
OR5B3	0.149573
KCTD10	0.149573
C16orf11	0.149573
BMP5	0.149573
SPATC1	0.149573
OR4A47	0.149573
KLHL21	0.149573
PGM1	0.149573
EIF4E2	0.149573
TKT	0.149573
NPY5R	0.149573
TREML2	0.149573
FAM135A	0.149573
TCP1	0.149573
SBDS	0.149573
GTF2IRD1	0.149573
MS4A4E	0.149573
TUT1	0.149573
SSTR5	0.149573
CLEC18C	0.149573
TMEM95	0.149573
CCDC103	0.149573
RPL17-C18orf32	0.149573
CD209	0.149573
ZNF573	0.149573
APCDD1L	0.149573
MLC1	0.149573
INHBA	0.149573
MCMDC2	0.149573
TRPC6	0.149573
TFAP4	0.149573
SPDYE4	0.149573
ZNF507	0.149573
OR1C1	0.149573
HOXB1	0.149573
HFM1	0.149573
GGTLC1	0.149573
FASLG	0.149573
NXPH2	0.149573
COL8A1	0.149573
MAP3K5	0.149573
ANGPT1	0.149573
CAPRIN2	0.149573
WDR13	0.149573
PP2D1	0.149573
ZNFX1	0.149573
GPR25	0.149573
PTPN14	0.149573
LPP	0.149573
RORB	0.149573
RNF126	0.149573
LAMP2	0.149573
GMPPA	0.149573
OTOP1	0.149573
SMARCAD1	0.149573
TAS2R8	0.149573
NEUROD4	0.149573
LDLRAD2	0.149573
ZSCAN9	0.149573
OR4S2	0.149573
FUT4	0.149573
IGHV3OR16-12	0.149573
KLK13	0.149573
KLHL4	0.149573
ABI3BP	0.149573
SLC12A2	0.149573
RNF148	0.149573
MURC	0.149573
SLFN14	0.149573
TRAPPC8	0.149573
SERPINB13	0.149573
RUNX1	0.149573
ZXDA	0.149573
PTPRG	0.149573
PAK2	0.149573
VSTM2A	0.149573
STAU2	0.149573
RRAGA	0.149573
INVS	0.149573
GPR139	0.149573
ZNF345	0.149573
TMEM167B	0.149573
MTHFSD	0.149573
FERMT1	0.149573
ELAVL2	0.149573
HIST1H1C	0.149573
FLVCR2	0.149573
CFH	0.149573
EXO1	0.149573
FSIP1	0.149573
FAM133A	0.149573
GLTP	0.149573
LRFN5	0.149573
C16orf45	0.149573
GATAD2A	0.149573
HEPACAM	0.149573
PGRMC1	0.149573
AMIGO1	0.149573
KRTAP6-3	0.149573
PDPK1	0.149573
CTD-3088G3.8	0.149573
TRIM5	0.149573
SLC14A2	0.149573
GRIN1	0.149573
FAM35A	0.149573
TREX2	0.149573
SLC50A1	0.149573
HLA-DPA1	0.149573
C9orf37	0.149573
AKT1S1	0.149573
CST3	0.149573
RCC1	0.149573
PTCD3	0.149573
SPC25	0.149573
ABHD14B	0.149573
ABT1	0.149573
CWC15	0.149573
PHGR1	0.149573
ELL3	0.149573
C2CD4A	0.149573
LARP6	0.149573
DDX39B	0.149573
OR10AG1	0.149573
SERPINC1	0.149573
SLC2A9	0.149573
PCDHB5	0.149573
TMEM117	0.149573
CAPNS2	0.149573
LRRC59	0.149573
FCRL6	0.149573
ACP5	0.149573
BZW2	0.149573
ZNF557	0.149573
ASCC3	0.150423
ANO7	0.150423
ATM	0.150423
DPP9	0.150423
MYOM3	0.150423
PRX	0.150423
SORCS1	0.150423
WDFY4	0.150423
MST1	0.150423
ANK1	0.150423
MCM10	0.150423
BAZ2A	0.150423
TTC6	0.150423
ELMSAN1	0.150423
CCDC88C	0.150423
ANPEP	0.150423
PLEKHG4	0.150423
SGSM2	0.150423
SAFB2	0.150423
BRD4	0.150423
TFPT	0.150423
ZDHHC8	0.150423
BLM	0.150423
RUSC1	0.150423
EPHA1	0.150423
NUP160	0.150423
ZNF569	0.150423
PCDHA8	0.150423
NEURL4	0.150423
ANKRD13B	0.150423
AR	0.150423
SNRNP200	0.150423
PC	0.150423
RYR1	0.150812
PTCHD2	0.153989
PCDHA3	0.153989
PIK3CG	0.153989
CREBBP	0.153989
USH2A	0.153989
COL6A6	0.153989
MYO18A	0.153989
TBCD	0.153989
SYNJ2	0.153989
ABCC3	0.153989
CNOT3	0.153989
ARAP3	0.153989
LTN1	0.156582
C3orf30	0.156582
EXOC4	0.156582
PER2	0.156582
ABCC2	0.156582
TBC1D8	0.156582
CCDC108	0.156582
DCLK3	0.156582
AMPH	0.156582
NCAN	0.156582
C22orf46	0.156582
NF1	0.156582
THSD7B	0.156582
C7orf31	0.156582
GRIN2B	0.156582
ITPR2	0.156582
HIST3H3	0.156582
TLE4	0.156582
CENPI	0.156582
PTCHD4	0.156582
NRDE2	0.156582
SERPINA3	0.156582
PTCH2	0.156582
HACL1	0.156582
AFF4	0.156582
PCDHB4	0.156582
GPR63	0.156582
MET	0.156582
A2M	0.156582
KDM2B	0.156582
KIF26A	0.156582
VPS18	0.156582
KIF7	0.156582
NLRC5	0.156582
TSHZ3	0.156582
TSKS	0.156582
ZFP64	0.156582
EPHA10	0.156582
IRX1	0.156582
CYP1A1	0.156582
GJB4	0.156582
DRGX	0.156582
PIKFYVE	0.156582
MUC3A	0.156582
ASB2	0.156582
RGPD4	0.156582
YEATS2	0.156582
FAM186B	0.156582
SMARCA4	0.156582
PPP1R37	0.156582
NTM	0.156582
FER1L6	0.156582
SMYD4	0.156582
EMR1	0.156582
EPHA8	0.156582
PDE11A	0.156582
IGFBP7	0.156582
RAPGEF1	0.156582
GPR123	0.156582
ZFHX2	0.156582
SH2B1	0.156582
PIK3R2	0.156582
COL4A5	0.156582
CDH10	0.156582
DYRK1B	0.156582
LSS	0.156582
KPRP	0.156582
ANKRD36C	0.156582
SLC32A1	0.156582
SCUBE2	0.156582
POLRMT	0.156582
NTSR2	0.156582
SHANK2	0.156582
KIAA0556	0.156582
SI	0.156582
SMC1A	0.156582
CPED1	0.156582
PIK3C2A	0.156582
THADA	0.156582
MED24	0.156582
BCAR1	0.156582
OR2W3	0.157122
EXD3	0.157122
TMEM132A	0.157122
AKAP4	0.157122
CARD6	0.157122
NRCAM	0.157122
EFCAB6	0.157122
DYNC1LI1	0.157122
PCDHGA7	0.157122
MYO7B	0.157122
ALPPL2	0.157122
ANKMY1	0.157122
FAM198A	0.157122
ZMYND10	0.157122
UVSSA	0.157122
TULP4	0.157122
ENPP2	0.157122
TOR4A	0.157122
OR8B2	0.157122
ANO2	0.157122
FAM90A1	0.157122
IVD	0.157122
CNGB1	0.157122
LRRC37B	0.157122
APC2	0.157122
GAB4	0.157122
MOV10L1	0.157122
TAF7L	0.157122
PDGFRB	0.157122
GRIA1	0.157122
RASEF	0.157122
SARDH	0.157122
TUBB8	0.157122
NCAM1	0.157122
MRC2	0.157122
CDH20	0.157122
ZNF737	0.157122
ITGB2	0.157122
DGCR8	0.157122
C1orf65	0.157122
FOXI1	0.157122
KLF4	0.157122
LINGO1	0.157122
ARMCX1	0.157122
GLI1	0.157122
KANSL1	0.157122
NCOA3	0.157122
MTMR8	0.157122
MAGEC2	0.157122
TNIK	0.157122
TAS2R38	0.157122
KRT8	0.157122
ZNF257	0.157122
NRIP1	0.157122
KCNV2	0.157122
JMJD1C	0.157122
FCRL3	0.157122
ARID4B	0.157122
PAPOLG	0.157122
EGR4	0.157122
LRRFIP1	0.157122
UGT2B28	0.157122
DDX60	0.157122
ERBB2IP	0.157122
FSTL4	0.157122
TAP1	0.157122
ENPP3	0.157122
PRRT4	0.157122
ANGPT2	0.157122
BMP1	0.157122
TRPA1	0.157122
UNC13B	0.157122
PYROXD2	0.157122
DIXDC1	0.157122
HMBS	0.157122
PKP2	0.157122
KIF21A	0.157122
CIT	0.157122
LMO7	0.157122
AKAP6	0.157122
SLTM	0.157122
PCSK6	0.157122
GRIN2A	0.157122
ZDHHC1	0.157122
COIL	0.157122
ZNF836	0.157122
BCOR	0.157122
ABCD1	0.157122
PEX10	0.157122
ADAM30	0.157122
EXOC6B	0.157122
SCN7A	0.157122
GRIA2	0.157122
DROSHA	0.157122
PCDHB16	0.157122
FZD6	0.157122
SPATA31E1	0.157122
ALDH3B1	0.157122
SUV420H1	0.157122
PCNXL4	0.157122
GOLGA8S	0.157122
GTF3C1	0.157122
ZNF615	0.157122
UMODL1	0.157122
WIPF1	0.157122
DVL3	0.157122
GK2	0.157122
HDAC7	0.157122
DHX58	0.157122
AGL	0.157122
RASGRF2	0.157122
AGBL3	0.157122
HEATR6	0.157122
EPHX1	0.157122
OR2L2	0.157122
HOXD4	0.157122
CDH18	0.157122
PCDHAC1	0.157122
TRIM65	0.157122
PHKG1	0.157122
WWP1	0.157122
CLASP1	0.157122
VPS9D1	0.157122
BRPF1	0.157122
HLA-A	0.157122
GRIK2	0.157122
CCDC73	0.157122
ABCA12	0.157122
CRB2	0.157122
WDR65	0.157122
SH3PXD2A	0.157122
NEK9	0.157122
IGHE	0.157122
ADCY9	0.157122
ABAT	0.157122
NFATC2IP	0.157122
ZNF599	0.157122
IGFLR1	0.157122
CEP350	0.157122
GAL3ST2	0.157122
NKTR	0.157122
TLR9	0.157122
DOK7	0.157122
SLC6A7	0.157122
ADGB	0.157122
AGK	0.157122
EXT1	0.157122
AMBP	0.157122
HSPA5	0.157122
TLL2	0.157122
FAM160A2	0.157122
ANO1	0.157122
GRAMD1B	0.157122
MAP3K9	0.157122
MORF4L1	0.157122
TIGD7	0.157122
HOXB3	0.157122
BPTF	0.157122
ZFR2	0.157122
INSR	0.157122
ZNF98	0.157122
MYPOP	0.157122
CCNB3	0.157122
ZXDB	0.157122
AWAT1	0.157122
CHRND	0.157122
NLRP7	0.157122
CDKL5	0.157122
GRIK3	0.157122
MAP1B	0.157122
PLBD2	0.157122
PALB2	0.157122
CDH9	0.157122
PRKCG	0.157122
RASAL3	0.157122
PRIM2	0.157122
PLEKHG1	0.157122
DENND4A	0.157122
IL17RA	0.157122
PAG1	0.157122
ERN1	0.157122
SCAI	0.157122
CLSPN	0.157122
ASAP1	0.157122
EED	0.157122
CD93	0.157122
SULT1A2	0.157122
RNF220	0.157122
DPP10	0.157122
PCDH20	0.157122
NCKAP5L	0.157122
FUS	0.157122
LRRN2	0.157122
TLE6	0.157122
ZNF805	0.157122
TAF1	0.157122
BRINP2	0.157122
USP40	0.157122
CDCA7L	0.157122
KCNU1	0.157122
IKBKAP	0.157122
AMPD3	0.157122
ZNF493	0.157122
KLHL29	0.157122
NKX2-3	0.157122
DPEP2	0.157122
GPR87	0.157122
DDIT3	0.157122
ATF6	0.157122
DAG1	0.157122
DOCK2	0.157122
EPHB4	0.157122
CNNM1	0.157122
RTTN	0.157122
SIN3B	0.157122
TRAPPC9	0.157122
KCTD3	0.157122
DQX1	0.157122
DDX11	0.157122
TRIM16	0.157122
MIA	0.157122
CYTH2	0.157122
NDUFS7	0.157122
NOS3	0.157122
ILDR2	0.157122
HSPA6	0.157122
PLCB2	0.187386
DNAH3	0.187386
ZFP36L2	0.187386
COL5A1	0.195109
TCF7L2	0.195109
DNAH5	0.195109
C1orf173	0.195109
FLG	0.199643
SCN1A	0.202545
CDHR5	0.202545
TTC31	0.202545
POLE	0.202545
NCOR1	0.202545
KLHL17	0.202545
BIRC6	0.202545
CHD4	0.202545
FRMPD3	0.202545
HMCN1	0.202545
KIF21B	0.202545
MUC17	0.202545
LRP4	0.202545
EHBP1L1	0.202545
PXDNL	0.202545
OBSCN	0.202961
TGM6	0.207884
SMAD3	0.207884
NRAS	0.207884
GRM3	0.207884
EML5	0.207884
GPR98	0.207884
KRBA2	0.207884
NARFL	0.207884
KCNQ5	0.207884
POU5F1B	0.207884
ADAMTS9	0.207884
UNC5C	0.207884
TACC3	0.207884
WASF3	0.207884
TSR1	0.207884
SMAD4	0.212545
ZNF469	0.212545
FASN	0.215482
PPFIA4	0.24667
GREB1	0.247665
MAP2	0.247665
PNN	0.247665
OTOGL	0.247665
LRRC7	0.247665
FBXL7	0.247665
ARPP21	0.247665
SLIT3	0.247665
CCDC142	0.247665
ATP10B	0.247665
FREM1	0.247665
PRUNE2	0.247665
CTNNA3	0.247665
TACC2	0.247665
ERCC5	0.247665
IGHM	0.247665
TXNDC11	0.247665
ERAL1	0.247665
SHKBP1	0.247665
ELMO2	0.247665
TPTE	0.247665
TTC3	0.247665
HERC1	0.247665
SMARCA5	0.247665
IGHG2	0.247665
RALGAPA2	0.247665
ATP8B2	0.247665
COL11A2	0.247665
DOCK4	0.247665
IFITM1	0.247665
LTK	0.247665
DNAH2	0.247665
C19orf84	0.247665
PRICKLE3	0.247665
AJAP1	0.247665
CASZ1	0.247665
SPEN	0.247665
SSX2IP	0.247665
FLAD1	0.247665
XDH	0.247665
SGOL1	0.247665
PCDHA5	0.247665
TENM2	0.247665
MROH6	0.247665
TRPM5	0.247665
MGA	0.247665
BAIAP3	0.247665
ITGAM	0.247665
TOP2A	0.247665
CDH26	0.247665
LZTR1	0.247665
CLCN6	0.247665
C2orf16	0.247665
RP11-1220K2.2	0.247665
STRA6	0.247665
ATP6V0A1	0.247665
SPHK1	0.247665
NOP2	0.247665
STAB2	0.247665
NIN	0.247665
MYH13	0.247665
PRRC2B	0.247665
NDOR1	0.247665
C11orf84	0.247665
CATSPERG	0.247665
SLC4A11	0.247665
ALDH4A1	0.247665
BRINP1	0.247665
DLGAP1	0.247665
SIX4	0.247665
PLOD2	0.247665
EHMT2	0.247665
SPTBN4	0.247665
BOD1L1	0.247665
JARID2	0.247665
DOPEY1	0.247665
FOCAD	0.247665
PNPLA7	0.247665
SVIL	0.247665
CPAMD8	0.247665
FCHO1	0.247665
MTMR6	0.247665
RNF207	0.247665
PIEZO2	0.247665
PTPRA	0.247665
XPO1	0.247665
NPR1	0.247665
INSRR	0.247665
NACC1	0.247665
ST14	0.247665
CHD6	0.247665
GAA	0.247665
PELP1	0.247665
CACNA1E	0.248394
LAMB2	0.248394
MEGF6	0.251825
PDE4DIP	0.251825
EP400	0.251825
PCDH17	0.251825
KMT2D	0.251825
SLC4A2	0.261843
HGFAC	0.261843
PEG3	0.261843
POLG	0.261843
GLIS2	0.261843
CD97	0.261843
C20orf112	0.261843
PRDM16	0.261843
RNF123	0.261843
EPHA6	0.282051
PLD1	0.282051
PCDHB2	0.282051
PCDHGA9	0.282051
TBC1D9B	0.282051
LRRC4C	0.282051
HIPK1	0.282051
HERC6	0.282051
C19orf55	0.282051
ZNF415	0.282051
C7orf62	0.282051
PGM5	0.282051
ZBTB14	0.282051
ZNF382	0.282051
FPR2	0.282051
EDA2R	0.282051
SCNN1D	0.282051
LEPRE1	0.282051
GPSM2	0.282051
ABCG5	0.282051
MOGS	0.282051
AC018470.1	0.282051
ATP2B2	0.282051
RBM6	0.282051
PARP15	0.282051
HPS3	0.282051
LRRC15	0.282051
SPARCL1	0.282051
ACSL1	0.282051
ITGA2	0.282051
ANKRD34B	0.282051
DUSP22	0.282051
TMEM181	0.282051
PDE1C	0.282051
AOC1	0.282051
MMP16	0.282051
ADAM12	0.282051
SMPD1	0.282051
OR5L1	0.282051
CCDC63	0.282051
ARHGAP11B	0.282051
RNF111	0.282051
PRSS36	0.282051
RPGRIP1L	0.282051
DDX28	0.282051
RPH3AL	0.282051
ALDH3A1	0.282051
FAM171A2	0.282051
SPAG9	0.282051
FHOD3	0.282051
LRRC8E	0.282051
ZNF492	0.282051
OSCAR	0.282051
L3MBTL2	0.282051
MEI1	0.282051
STS	0.282051
RNF128	0.282051
CCDC74A	0.282051
LDB2	0.282051
FRMPD2	0.282051
LRRC32	0.282051
MAGEL2	0.282051
PYGO1	0.282051
ZNF780A	0.282051
MYBPC2	0.282051
TCF7	0.282051
C5orf47	0.282051
MRPS12	0.282051
KCNE1	0.282051
ZNF630	0.282051
HK2	0.282051
POTEE	0.282051
XRCC4	0.282051
ZNF251	0.282051
TEK	0.282051
SORCS3	0.282051
OSBPL8	0.282051
CLDN7	0.282051
CTDP1	0.282051
MSL3	0.282051
KIF4A	0.282051
SIX3	0.282051
SLC4A5	0.282051
SLC38A9	0.282051
RREB1	0.282051
COG5	0.282051
PSD3	0.282051
GLIPR2	0.282051
ZP1	0.282051
KRT5	0.282051
PPM1H	0.282051
RTF1	0.282051
TUBB3	0.282051
MPP2	0.282051
KIR2DL4	0.282051
SLC6A14	0.282051
PYGO2	0.282051
HHAT	0.282051
CEP170	0.282051
MAP7	0.282051
APBA2	0.282051
FAM189A1	0.282051
CYP4F3	0.282051
COL6A1	0.282051
MECP2	0.282051
RERE	0.282051
RPS6KA1	0.282051
GPR3	0.282051
IQCC	0.282051
CYP4A22	0.282051
FAM151A	0.282051
GPR88	0.282051
PGLYRP3	0.282051
BCAN	0.282051
RAB3GAP2	0.282051
TRIM11	0.282051
GGCX	0.282051
GPR148	0.282051
DIS3L2	0.282051
DGKD	0.282051
SETD5	0.282051
MON1A	0.282051
NXPE3	0.282051
CHST13	0.282051
CCDC39	0.282051
HTR3E	0.282051
DLG1	0.282051
MFSD7	0.282051
ATOH1	0.282051
GALNTL6	0.282051
MYO10	0.282051
MCTP1	0.282051
PRDM6	0.282051
SLC4A9	0.282051
SH3PXD2B	0.282051
UNC5A	0.282051
NEDD9	0.282051
TRERF1	0.282051
KIAA1009	0.282051
STX11	0.282051
AGPAT4	0.282051
AC110781.3	0.282051
PMS2	0.282051
TWISTNB	0.282051
CAMK2B	0.282051
ZNF462	0.282051
MRPS2	0.282051
RABL6	0.282051
UPF2	0.282051
SYT15	0.282051
SORBS1	0.282051
CCDC34	0.282051
FNBP4	0.282051
CCDC86	0.282051
EHD1	0.282051
SLC29A2	0.282051
SLC37A2	0.282051
KCNA6	0.282051
POU6F1	0.282051
UHRF1BP1L	0.282051
TRPV4	0.282051
KLHL33	0.282051
CHMP4A	0.282051
GPR68	0.282051
RAI1	0.282051
CDK12	0.282051
FZD2	0.282051
GFAP	0.282051
ZNF652	0.282051
MC5R	0.282051
ATP9B	0.282051
FSTL3	0.282051
GNA11	0.282051
FUT6	0.282051
CCDC105	0.282051
TPM4	0.282051
GIPR	0.282051
ARHGAP35	0.282051
FAM71E2	0.282051
SNPH	0.282051
GRIK1	0.282051
UBASH3A	0.282051
SLC7A4	0.282051
AC002472.13	0.282051
CCDC120	0.282051
OPHN1	0.282051
LONRF3	0.282051
LBR	0.282051
ECEL1	0.282051
HRH1	0.282051
ZBTB47	0.282051
CP	0.282051
SORCS2	0.282051
PDE5A	0.282051
SCLT1	0.282051
OSMR	0.282051
GABBR1	0.282051
SNAP91	0.282051
BEND3	0.282051
SAMD3	0.282051
CPXM2	0.282051
PDE2A	0.282051
GLB1L2	0.282051
ERC1	0.282051
RP11-22B23.1	0.282051
KRT77	0.282051
DPF3	0.282051
RP11-467N20.5	0.282051
GDPGP1	0.282051
VWA3A	0.282051
TGFB1I1	0.282051
KCTD19	0.282051
COG8	0.282051
SEC14L1	0.282051
CCDC114	0.282051
LHX9	0.282051
NAV1	0.282051
SDCCAG8	0.282051
MTMR14	0.282051
LRTM1	0.282051
UGT3A1	0.282051
SCAND3	0.282051
POLR1C	0.282051
AMZ1	0.282051
ERV3-1	0.282051
RHOBTB2	0.282051
WDR96	0.282051
B4GALNT3	0.282051
FGD6	0.282051
LACTB	0.282051
KRTAP4-5	0.282051
COG1	0.282051
SLC7A9	0.282051
C20orf195	0.282051
VANGL2	0.282051
CRYGA	0.282051
TNFSF10	0.282051
BMPR1B	0.282051
PTK2B	0.282051
OBFC1	0.282051
PRCP	0.282051
FOXRED1	0.282051
PLEKHG6	0.282051
METAP2	0.282051
VASN	0.282051
DDX42	0.282051
ZNF491	0.282051
ZNF284	0.282051
ANKRD60	0.282051
MAP3K7CL	0.282051
ADC	0.282051
TOE1	0.282051
MYSM1	0.282051
CDC14A	0.282051
ATP1A4	0.282051
SLC9C2	0.282051
INHBB	0.282051
NPHP3	0.282051
SCARB2	0.282051
PAPSS1	0.282051
PABPC4L	0.282051
SH3D19	0.282051
GPR110	0.282051
MYO6	0.282051
FAM149B1	0.282051
RPS24	0.282051
SLC17A6	0.282051
C2CD2L	0.282051
TDRD9	0.282051
IGHV4-31	0.282051
GOLGA8H	0.282051
CIITA	0.282051
USP32	0.282051
JSRP1	0.282051
IL2RG	0.282051
IGSF1	0.282051
FGR	0.282051
IFT122	0.282051
AGGF1	0.282051
XYLT1	0.282051
COG7	0.282051
MYOM1	0.282051
WDR44	0.282051
SLITRK2	0.282051
GAREML	0.282051
PPP2R3A	0.282051
CCDC166	0.282051
KIRREL3	0.282051
DLGAP3	0.282051
GFRA1	0.282051
PRLHR	0.282051
EBF3	0.282051
DYRK4	0.282051
CAMKK1	0.282051
ATP1A1	0.282051
CGN	0.282051
EYA1	0.282051
DMRTA2	0.282051
C1orf51	0.282051
LAD1	0.282051
NUAK2	0.282051
ITIH1	0.282051
MCM2	0.282051
DSPP	0.282051
ADAMTS19	0.282051
TTBK1	0.282051
ZSCAN21	0.282051
USP17L2	0.282051
LOXL2	0.282051
HEY1	0.282051
TTLL11	0.282051
DDX31	0.282051
HPSE2	0.282051
OR10A6	0.282051
CKAP4	0.282051
GJB2	0.282051
ABCC1	0.282051
ZNF416	0.282051
DNMT3B	0.282051
DFFB	0.282051
C1orf64	0.282051
PUM1	0.282051
B4GALT2	0.282051
RRNAD1	0.282051
BRINP3	0.282051
KCNH1	0.282051
DNMT3A	0.282051
PLEKHH2	0.282051
SH3RF3	0.282051
CYP20A1	0.282051
PLEKHM3	0.282051
ASIC4	0.282051
KLHL30	0.282051
PDZRN3	0.282051
MINA	0.282051
TBC1D1	0.282051
NR3C2	0.282051
FAM149A	0.282051
MAP3K1	0.282051
CCDC112	0.282051
SOWAHA	0.282051
GFPT2	0.282051
PPP1R18	0.282051
MDGA1	0.282051
POU3F2	0.282051
DSE	0.282051
THAP5	0.282051
ASPH	0.282051
GNAQ	0.282051
ZNF189	0.282051
DFNB31	0.282051
FUBP3	0.282051
SIRT3	0.282051
KCNA4	0.282051
TNKS1BP1	0.282051
OR4D10	0.282051
FKBP2	0.282051
PYGM	0.282051
ME3	0.282051
ETS1	0.282051
OR10P1	0.282051
PTPRQ	0.282051
UBE3B	0.282051
STARD13	0.282051
SETDB2	0.282051
ALG11	0.282051
SOS2	0.282051
STON2	0.282051
ZFYVE19	0.282051
PDE8A	0.282051
AC016251.1	0.282051
ZSCAN10	0.282051
SEZ6L2	0.282051
SPECC1	0.282051
PPP4R1	0.282051
ZSCAN30	0.282051
PALM	0.282051
F2RL3	0.282051
TSSK6	0.282051
ZNF724P	0.282051
PEPD	0.282051
PRKD2	0.282051
ZSCAN5D	0.282051
ZNF8	0.282051
CBFA2T2	0.282051
APP	0.282051
NDUFV3	0.282051
SYN1	0.282051
KDM5C	0.282051
H2BFWT	0.282051
RBM41	0.282051
GRIA3	0.282051
PDZD4	0.282051
F5	0.282051
WIPF3	0.282051
FIGN	0.282051
BICD2	0.282051
QSER1	0.282051
LDOC1	0.282051
WDR33	0.282051
CNTN3	0.282051
EGF	0.282051
PML	0.282051
TMEM74B	0.282051
IL1RAPL1	0.282051
MTTP	0.282051
FBXW11	0.282051
PRR25	0.282051
IGFL4	0.282051
KCNMA1	0.282051
KRT39	0.282051
OR10Z1	0.282051
PAM	0.282051
PRDM4	0.282051
RPH3A	0.282051
AXIN1	0.282051
WDR70	0.282051
SLC26A7	0.282051
TUBA1C	0.282051
RAP1GDS1	0.282051
TSSK1B	0.282051
KCNS2	0.282051
SLC2A6	0.282051
ABTB2	0.282051
GPR19	0.282051
MMP19	0.282051
DTX1	0.282051
ICT1	0.282051
ENTHD2	0.282051
RALGDS	0.282051
RECQL5	0.282051
MEGF10	0.282051
OR2V1	0.282051
TXLNB	0.282051
FAM170B	0.282051
LRTOMT	0.282051
GEMIN2	0.282051
TANC2	0.282051
SLC39A6	0.282051
TOP3B	0.282051
ZBED1	0.282051
AMPD2	0.282051
CCDC136	0.282051
NOLC1	0.282051
ORMDL2	0.282051
ITFG3	0.282051
CCDC40	0.282051
SHD	0.282051
KIR3DL2	0.282051
FAM46B	0.282051
SLC39A10	0.282051
UBA6	0.282051
ARSI	0.282051
KCTD20	0.282051
VSTM4	0.282051
C3AR1	0.282051
IGLON5	0.282051
EIF4G3	0.282051
LRRC41	0.282051
NISCH	0.282051
CPEB2	0.282051
ERBB4	0.282051
ADAMTS3	0.282051
ATP6V1B2	0.282051
PWP1	0.282051
TTLL10	0.282051
GUF1	0.282051
UIMC1	0.282051
SPDEF	0.282051
LZTS1	0.282051
OR13C3	0.282051
ZDHHC24	0.282051
KCNH4	0.282051
CA10	0.282051
PGLYRP2	0.282051
CROCC	0.282051
PRMT10	0.282051
KIAA0408	0.282051
IGHMBP2	0.282051
LPAR5	0.282051
RUVBL2	0.282051
U2AF1	0.282051
MCOLN2	0.282051
KIAA0226	0.282051
GRM6	0.282051
OR10C1	0.282051
TRBC2	0.282051
KCNA5	0.282051
KIAA1467	0.282051
CDH13	0.282051
TAF4B	0.282051
DCAF8L1	0.282051
PLA2R1	0.282051
CCDC13	0.282051
MROH1	0.282051
ZNF668	0.282051
ZNF142	0.282051
GABRP	0.282051
KIAA1377	0.282051
ACAD10	0.282051
FAM179B	0.282051
RWDD2B	0.282051
PRAMEF12	0.282051
NBPF14	0.282051
SP5	0.282051
BARD1	0.282051
SORBS3	0.282051
GINS4	0.282051
PARPBP	0.282051
EXD2	0.282051
TCF12	0.282051
ADAT1	0.282051
ANKRD30B	0.282051
RNF152	0.282051
ICAM3	0.282051
ZNF283	0.282051
GPAT2	0.282051
IGHV2-70	0.282051
TAGAP	0.282051
RNF26	0.282051
RASGRP4	0.282051
KIF13A	0.282051
UBN2	0.282051
CUL4A	0.282051
IRS4	0.282051
SETD3	0.282051
FOSB	0.282051
WAS	0.282051
ZMYM6	0.282051
STXBP3	0.282051
CD1C	0.282051
FSHR	0.282051
COLQ	0.282051
PROM1	0.282051
NAP1L5	0.282051
PGM3	0.282051
MAP3K4	0.282051
SLC39A13	0.282051
MTNR1B	0.282051
SLC4A8	0.282051
NUTM1	0.282051
ONECUT1	0.282051
IGF1R	0.282051
UNKL	0.282051
INPP5K	0.282051
TMEM107	0.282051
TSPAN10	0.282051
NCLN	0.282051
TM9SF4	0.282051
ABHD16B	0.282051
TPST2	0.282051
SLC10A3	0.282051
TNFRSF13B	0.282051
TRIM58	0.282051
MAGEA3	0.282051
LIN28A	0.282051
NUP210L	0.282051
CYP4A11	0.282051
BCL11A	0.282051
HTR1B	0.282051
CXorf64	0.282051
PABPC4	0.282051
GSTM4	0.282051
ANKRD23	0.282051
IL5RA	0.282051
PARP3	0.282051
RBM27	0.282051
PDLIM7	0.282051
DOK3	0.282051
AHI1	0.282051
ASNS	0.282051
CDK5RAP2	0.282051
DHX32	0.282051
EFEMP2	0.282051
NGDN	0.282051
SYNGR3	0.282051
ZC3H7A	0.282051
TBX6	0.282051
CASC3	0.282051
CLEC17A	0.282051
EMR2	0.282051
SIGLEC10	0.282051
ITPA	0.282051
CCT8	0.282051
TAZ	0.282051
SECISBP2	0.282051
FAM73B	0.282051
BTBD10	0.282051
DCAF4	0.282051
TSEN54	0.282051
PRMT1	0.282051
FTSJ1	0.282051
KIAA2013	0.282051
SMYD2	0.282051
DBNL	0.282051
ETFA	0.282051
MAP3K10	0.282051
FAM161A	0.282051
NLGN1	0.282051
RGMA	0.282051
OR10J1	0.282051
DCAF6	0.282051
GORAB	0.282051
CHST15	0.282051
DGAT2L6	0.282051
ZNF721	0.282051
ADAM7	0.282051
ZNF667	0.282051
LIMCH1	0.282051
SCIN	0.282051
PPP4R4	0.282051
STARD5	0.282051
L3MBTL1	0.282051
GALR3	0.282051
PCMTD1	0.282051
POU3F4	0.282051
ARL13B	0.282051
OR2AP1	0.282051
FAM227B	0.282051
CEP250	0.282051
NLGN3	0.282051
TRIOBP	0.283897
ABCA13	0.283897
NOP14	0.29912
RAG2	0.29912
OR5D18	0.29912
DLG4	0.29912
OTOP3	0.29912
WDR6	0.29912
SPNS1	0.29912
ATAD3A	0.29912
PRUNE	0.29912
SRGAP2	0.29912
C6orf222	0.29912
THBS1	0.29912
ATP6V0D1	0.29912
GFY	0.29912
ZNRF3	0.29912
RANBP2	0.29912
KIAA1549	0.29912
CDON	0.29912
ZNF646	0.29912
TSHZ1	0.29912
L1CAM	0.29912
ADAMTS18	0.29912
LPIN3	0.29912
CORIN	0.29912
PSG9	0.29912
PRICKLE2	0.29912
PGP	0.29912
ZBTB7C	0.29912
PCSK2	0.29912
FAM83D	0.29912
USP24	0.29912
TMF1	0.29912
PDZD3	0.29912
SLC4A1	0.29912
BTBD11	0.29912
LRRC63	0.29912
HS3ST4	0.29912
TET1	0.29912
OR52K2	0.29912
CRAMP1L	0.29912
GPR84	0.29912
IL1RAP	0.29912
DUOXA2	0.29912
NPIPB5	0.29912
UGGT1	0.29912
CFTR	0.29912
ATP1A2	0.29912
PCDHGB3	0.29912
PRAMEF2	0.29912
SIDT1	0.29912
ABCG4	0.29912
GABRA5	0.29912
CCDC158	0.29912
DNAH10OS	0.29912
USP17L22	0.29912
ZNF727	0.29912
RIN1	0.29912
ASGR1	0.29912
UNC80	0.310674
PLXND1	0.310674
PTPRB	0.310674
ADAMTS10	0.310674
ABCD3	0.310674
AMER1	0.310674
ADAMTSL3	0.316364
HIVEP1	0.316364
B4GALNT4	0.316364
PFAS	0.316364
SUPT6H	0.316364
MYH9	0.316364
SDK2	0.316364
SYNE2	0.316364
AKT1	0.316364
PLCG1	0.316364
ADAMTS14	0.316364
SREBF1	0.316364
CACNA1A	0.316364
KIF26B	0.316364
SPTAN1	0.316364
MUC2	0.316364
MYH11	0.316364
DDX54	0.316364
TRPM4	0.316364
ALK	0.316364
EPS8L1	0.316364
CCAR2	0.316364
NUP210	0.316364
LTBP2	0.316364
FLNC	0.338599
HSF1	0.338599
FHOD1	0.338599
LTBP3	0.338599
PLEC	0.36821
SETD1B	0.368328
GPR179	0.368328
LAMA3	0.368328
LRP2	0.368328
AGRN	0.368328
DOCK6	0.368328
DYNC1H1	0.368328
WDR90	0.368328
ARHGEF11	0.377185
POLR3A	0.377185
SLC12A5	0.377185
ELTD1	0.377185
ITGA11	0.377185
COMTD1	0.377185
DPYSL4	0.377185
KIAA0586	0.377185
ATP8B4	0.377185
PCDH11X	0.377185
PCDH9	0.377185
NRK	0.377185
SLC45A3	0.377185
REV1	0.377185
43894	0.377185
FILIP1	0.377185
ZNF568	0.377185
CYSLTR2	0.377185
TMPRSS2	0.377185
ZZZ3	0.377185
DACH2	0.377185
TRIM42	0.377185
TRIM41	0.377185
FRMPD4	0.377185
NECAP2	0.377185
VPS8	0.377185
ACSM4	0.377185
DCDC1	0.377185
PRDM10	0.377185
RALYL	0.377185
PLIN2	0.377185
C16orf96	0.377185
PTK6	0.377185
KRT38	0.377185
ARHGAP31	0.377185
CENPJ	0.377185
ADCYAP1R1	0.377185
KDM8	0.377185
C4orf21	0.377185
LAMA2	0.377185
NAV3	0.377185
SV2B	0.377185
FBXO31	0.377185
MAST3	0.377185
PRDM15	0.377185
NCKAP5	0.377185
IL2RB	0.377185
VCAM1	0.377185
POTED	0.377185
B3GNT8	0.377185
TMEM54	0.377185
PLXNC1	0.377185
MYOF	0.377185
FAM129B	0.377185
UTP20	0.377185
PTPN4	0.377185
CDC25B	0.377185
ZC3H11A	0.377185
CD151	0.377185
WDR83OS	0.377185
COL9A2	0.377185
GPATCH2	0.388889
ABHD5	0.388889
ATP6V1A	0.388889
SDAD1	0.388889
TLR3	0.388889
NSG2	0.388889
RNF217	0.388889
RUNDC3B	0.388889
ANXA1	0.388889
OR51I1	0.388889
GZMB	0.388889
TAT	0.388889
NPIPB15	0.388889
ZNF431	0.388889
SGTB	0.388889
ATG12	0.388889
PPP1R17	0.388889
FOXP2	0.388889
ANKRD2	0.388889
GLIPR1L1	0.388889
FAM71C	0.388889
VCPKMT	0.388889
C20orf202	0.388889
TXNDC9	0.388889
HOXA5	0.388889
OR10G7	0.388889
TMEM201	0.388889
MKNK1	0.388889
ZFYVE9	0.388889
MCOLN3	0.388889
LRRC8D	0.388889
LRIG2	0.388889
VTCN1	0.388889
SHE	0.388889
SH2D2A	0.388889
RGS7	0.388889
CLHC1	0.388889
LGALSL	0.388889
RBMS1	0.388889
ZNF385B	0.388889
CCDC174	0.388889
CLNK	0.388889
TMEM144	0.388889
CENPU	0.388889
LRRTM2	0.388889
FANCE	0.388889
CRISP3	0.388889
HCRTR2	0.388889
CGA	0.388889
PP13004	0.388889
EFCAB10	0.388889
TAS2R16	0.388889
HGSNAT	0.388889
LRP12	0.388889
TYRP1	0.388889
TRIM14	0.388889
PAPPA-AS1	0.388889
AL359878.1	0.388889
CCDC7	0.388889
SPOCK2	0.388889
GRK5	0.388889
LRRC27	0.388889
MRGPRE	0.388889
MS4A2	0.388889
MS4A6A	0.388889
PPP1R14B	0.388889
TMEM123	0.388889
TMPRSS13	0.388889
POU2F3	0.388889
GALNT9	0.388889
GSX1	0.388889
OR11H6	0.388889
NGRN	0.388889
SYT17	0.388889
RNF135	0.388889
KRT35	0.388889
SLC35B1	0.388889
PPP1R27	0.388889
OPA3	0.388889
ZNF175	0.388889
PAGE2B	0.388889
GULP1	0.388889
ICOS	0.388889
GSTA2	0.388889
TRPV5	0.388889
SMIM19	0.388889
NFIB	0.388889
IFNA10	0.388889
OR5P3	0.388889
SLC15A1	0.388889
MIDN	0.388889
RBBP9	0.388889
PAGE5	0.388889
PADI4	0.388889
PSMB2	0.388889
HPDL	0.388889
TMEM59	0.388889
GBP2	0.388889
SLC4A1AP	0.388889
CPO	0.388889
RUFY4	0.388889
SCLY	0.388889
RARB	0.388889
ZNF80	0.388889
RAB7A	0.388889
NHP2	0.388889
RPP40	0.388889
FKBPL	0.388889
MMD2	0.388889
BRI3	0.388889
EGR3	0.388889
LHX6	0.388889
TMEM223	0.388889
RP11-1167A19.2	0.388889
C11orf71	0.388889
TTC36	0.388889
TFDP1	0.388889
AP5M1	0.388889
XRCC3	0.388889
IGHV3-43	0.388889
GPR176	0.388889
ZKSCAN2	0.388889
CES3	0.388889
C16orf86	0.388889
C17orf59	0.388889
CCL8	0.388889
ZNF562	0.388889
TBCB	0.388889
IGSF23	0.388889
NCR1	0.388889
BPIFB1	0.388889
SH3BGR	0.388889
YPEL1	0.388889
TTC38	0.388889
RGN	0.388889
CELA2A	0.388889
TYW3	0.388889
MTX1	0.388889
RGS13	0.388889
RAD51AP2	0.388889
GALNT14	0.388889
HOXD1	0.388889
ASB18	0.388889
OR5AC2	0.388889
TCTEX1D2	0.388889
CRIPAK	0.388889
SULT1E1	0.388889
RNF175	0.388889
SLC17A3	0.388889
CDC40	0.388889
NT5DC1	0.388889
OLIG3	0.388889
PEX3	0.388889
UST	0.388889
INMT	0.388889
STRA8	0.388889
OR2A25	0.388889
FSBP	0.388889
PAX5	0.388889
PHYHD1	0.388889
ZFAND4	0.388889
SEC23IP	0.388889
SLC1A2	0.388889
PEX16	0.388889
CCDC89	0.388889
KCNJ1	0.388889
RAB2B	0.388889
SCFD1	0.388889
C14orf166B	0.388889
CHP1	0.388889
SNAPC5	0.388889
LMAN1L	0.388889
MESDC1	0.388889
SBK1	0.388889
WDR16	0.388889
COX10	0.388889
AOC2	0.388889
IMPACT	0.388889
SERPINB12	0.388889
TMEM143	0.388889
ZNF350	0.388889
ZNF808	0.388889
GPCPD1	0.388889
DUSP15	0.388889
RRP1B	0.388889
CECR1	0.388889
ZNF280B	0.388889
CRYBB3	0.388889
LDOC1L	0.388889
FBLN1	0.388889
LCA10	0.388889
LCE2D	0.388889
IRF2BP2	0.388889
OR2T4	0.388889
FRG1	0.388889
PCDHB15	0.388889
ZFP41	0.388889
PRKCQ	0.388889
SUPV3L1	0.388889
FOLH1	0.388889
GOLGA8A	0.388889
C16orf78	0.388889
BTBD3	0.388889
RBM44	0.388889
WDR1	0.388889
CANX	0.388889
IGFBPL1	0.388889
MAPKAP1	0.388889
KRT83	0.388889
OSGEP	0.388889
ABCA6	0.388889
NMNAT1	0.388889
NUDC	0.388889
RAVER2	0.388889
BARHL2	0.388889
IVL	0.388889
APLF	0.388889
LIMS1	0.388889
CUL3	0.388889
STX19	0.388889
NKX3-2	0.388889
SLC30A9	0.388889
PRDM8	0.388889
COQ2	0.388889
ZDHHC11	0.388889
AMACR	0.388889
SPINK7	0.388889
ZNF454	0.388889
PM20D2	0.388889
HINT3	0.388889
HEBP2	0.388889
TYW1B	0.388889
PON3	0.388889
PI15	0.388889
AC016885.1	0.388889
PRRX2	0.388889
GPSM1	0.388889
FAM107B	0.388889
43898	0.388889
DNAJC9	0.388889
NOC3L	0.388889
CWF19L1	0.388889
OR52I2	0.388889
OR52B6	0.388889
PLEKHA7	0.388889
SSRP1	0.388889
RAB3IL1	0.388889
ROM1	0.388889
SLC22A8	0.388889
GPR162	0.388889
MGST1	0.388889
CASC1	0.388889
OR8S1	0.388889
TPH2	0.388889
ZNF664	0.388889
SCARB1	0.388889
EBPL	0.388889
OR6S1	0.388889
TRAJ52	0.388889
IGHV3-53	0.388889
SPRED1	0.388889
THAP10	0.388889
CDH1	0.388889
SOX15	0.388889
MPRIP	0.388889
SRSF1	0.388889
CD79B	0.388889
ZNF546	0.388889
SIGLEC9	0.388889
NKX2-2	0.388889
MCHR1	0.388889
CD200R1L	0.388889
NLN	0.388889
HIST1H2BD	0.388889
CTD-3214H19.16	0.388889
DEFB118	0.388889
DHRSX	0.388889
AGXT	0.388889
ARIH2OS	0.388889
RHOBTB3	0.388889
FCN2	0.388889
GAD2	0.388889
OR4A5	0.388889
CEP128	0.388889
MT1M	0.388889
ZNF829	0.388889
SLC6A16	0.388889
COMT	0.388889
PDXP	0.388889
KCNJ4	0.388889
MORN1	0.388889
GUCA2B	0.388889
CHIA	0.388889
FOXD4L1	0.388889
G6PC2	0.388889
TNP1	0.388889
STPG2	0.388889
TAS2R1	0.388889
DNAJC18	0.388889
TMEM243	0.388889
YTHDF3	0.388889
PITX3	0.388889
MRGPRX3	0.388889
BSX	0.388889
TAS2R7	0.388889
C2CD4B	0.388889
FAM57A	0.388889
SHBG	0.388889
TEX2	0.388889
OR10J5	0.388889
KBTBD11	0.388889
SHC3	0.388889
CCDC3	0.388889
OR51Q1	0.388889
UBE2L6	0.388889
KIAA0226L	0.388889
C16orf47	0.388889
TRAPPC12	0.388889
G3BP2	0.388889
SKP2	0.388889
DDX46	0.388889
LYRM4	0.388889
CYP3A4	0.388889
ZNF862	0.388889
RMDN1	0.388889
WDR61	0.388889
CLDN9	0.388889
BRD7	0.388889
GEMIN8	0.388889
MAGEB3	0.388889
ARNT	0.388889
OR6N2	0.388889
SYT14	0.388889
PDE1A	0.388889
ZCWPW2	0.388889
FAM19A1	0.388889
ABLIM2	0.388889
ADAD1	0.388889
LRP2BP	0.388889
TAF9	0.388889
TBC1D22B	0.388889
MAFK	0.388889
EVX1	0.388889
HIP1	0.388889
EBAG9	0.388889
TPD52L3	0.388889
OR52N5	0.388889
RIMKLB	0.388889
IGHV1-2	0.388889
KRTAP9-9	0.388889
SS18	0.388889
RLIM	0.388889
TMEM125	0.388889
TNFAIP8L2	0.388889
C3orf49	0.388889
CD80	0.388889
GOLIM4	0.388889
TAPT1	0.388889
RAB3C	0.388889
OOEP	0.388889
CNKSR3	0.388889
CRH	0.388889
EBLN1	0.388889
ASCL1	0.388889
KSR2	0.388889
NUSAP1	0.388889
HDGFRP3	0.388889
RRAD	0.388889
AC006126.3	0.388889
IL4I1	0.388889
CHEK2	0.388889
CSF2RA	0.388889
MRPS24	0.388889
PHLDA2	0.388889
OR10H4	0.388889
C21orf33	0.388889
IL20	0.388889
ARHGAP24	0.388889
AL078585.1	0.388889
ACO1	0.388889
ANKRD18A	0.388889
OR51B2	0.388889
C12orf68	0.388889
CCDC122	0.388889
OR5AU1	0.388889
ALKBH1	0.388889
ZG16B	0.388889
RP11-598D12.4	0.388889
MGAT5B	0.388889
RPS6KC1	0.388889
SIRT5	0.388889
PRSS55	0.388889
[truncated: 11,856 more rows]

## Sheet: Proteomics
Feature	P value
	Mann Whitney U	Student t	Max P
P52630	1.26615e-07	8.61696e-08	1.26615e-07
P14780	2.01855e-07	1.01827e-07	2.01855e-07
A0A024R056	4.47303e-07	2.85319e-07	4.47303e-07
Q8WXH0	8.75044e-07	1.382e-06	1.382e-06
Q2TAM5	3.40363e-07	2.17947e-06	2.17947e-06
Q92734	3.15063e-06	3.80344e-06	3.80344e-06
G1EPM2	2.13666e-06	3.82035e-06	3.82035e-06
A8K878	1.5697e-06	4.91911e-06	4.91911e-06
A0A024R0Y5	6.08168e-06	2.42053e-06	6.08168e-06
P31947	6.04695e-07	9.42579e-06	9.42579e-06
A4D1X5	9.59037e-06	2.94241e-06	9.59037e-06
A0A087WTA8	4.62393e-06	1.64094e-05	1.64094e-05
P02461	8.99163e-06	1.88068e-05	1.88068e-05
A2RUA4	1.06286e-05	2.18841e-05	2.18841e-05
Q99497	3.71183e-06	2.3383e-05	2.3383e-05
A0A024RCY1	7.9011e-07	2.56009e-05	2.56009e-05
A0A024R1S8	2.55133e-05	3.43793e-05	3.43793e-05
B2ZDQ1	3.54858e-05	3.15179e-05	3.54858e-05
Q9UNS2	1.24991e-05	3.86043e-05	3.86043e-05
E9PMC9	3.83327e-05	3.939e-05	3.939e-05
A0A024R7I3	1.06082e-05	4.47572e-05	4.47572e-05
P02452	4.86549e-05	5.76063e-05	5.76063e-05
A0A0A0MSM0	6.79874e-05	5.66802e-05	6.79874e-05
A0A140VJC9	5.6619e-05	6.96803e-05	6.96803e-05
C9K0I4	3.79014e-05	8.08249e-05	8.08249e-05
Q8WUM0	8.70962e-05	5.37617e-05	8.70962e-05
Q96A33	4.00103e-05	8.79378e-05	8.79378e-05
Q7Z434	1.18369e-05	9.83125e-05	9.83125e-05
B7ZB78	0.000105016	2.38335e-05	0.000105016
P29350	4.21153e-05	0.00011276	0.00011276
P51572	3.36948e-05	0.000116186	0.000116186
Q13287	2.00888e-05	0.000117287	0.000117287
P78346	8.95023e-05	0.000125298	0.000125298
Q6FIA3	3.46991e-06	0.000137755	0.000137755
P18077	0.000140138	0.000125876	0.000140138
P02749	5.33833e-05	0.000147695	0.000147695
Q53SW3	9.14728e-05	0.00015234	0.00015234
B2RDW1	0.000115676	0.000153045	0.000153045
P52732	6.19155e-05	0.00016606	0.00016606
P68371	0.00017892	0.000178124	0.00017892
Q546E0	5.56468e-05	0.000182163	0.000182163
P11908	0.00016673	0.000191469	0.000191469
Q13151	0.000116611	0.000222141	0.000222141
A6NHQ2	3.54828e-05	0.000252309	0.000252309
P42224	0.000188973	0.000264494	0.000264494
Q6DN03	9.07284e-05	0.000271105	0.000271105
Q9NZ08	0.000286181	0.000148944	0.000286181
P37802	9.29734e-05	0.000288583	0.000288583
P36268	4.46753e-05	0.000289738	0.000289738
Q96IS6	4.35678e-05	0.000312702	0.000312702
D3DT27	0.000317781	0.000156882	0.000317781
Q9BTE1	0.00014278	0.000328527	0.000328527
Q8N8A2	3.72526e-06	0.000339627	0.000339627
P54707	0.000190458	0.000372093	0.000372093
Q9Y426	9.43845e-05	0.000415021	0.000415021
A0A024R3B5	0.00037501	0.000430409	0.000430409
A0A0S2Z3J9	6.00333e-05	0.00046391	0.00046391
A8K2L4	0.000465259	0.000127526	0.000465259
P63261	0.00048532	0.000253665	0.00048532
P17066	0.000117555	0.000530271	0.000530271
P35637	0.000146963	0.000532523	0.000532523
A0A024R5K1	2.78419e-05	0.000534747	0.000534747
Q13884	0.000535564	0.000501332	0.000535564
P52209	0.000112911	0.000536427	0.000536427
Q15029	6.47158e-05	0.000571781	0.000571781
P49327	0.000286188	0.000575475	0.000575475
O14917	0.000159046	0.000602955	0.000602955
A0A0A0MRF6	0.000234671	0.000605404	0.000605404
P17600	0.000242015	0.000650653	0.000650653
P20585	0.000106694	0.000669439	0.000669439
A0A024R9G4	0.000265246	0.00068951	0.00068951
Q96BP3	0.000719458	0.000417694	0.000719458
Q9BTT0	4.24405e-06	0.000721771	0.000721771
A0A024R2U7	5.18692e-05	0.000765748	0.000765748
O75554	0.00065717	0.000769818	0.000769818
A0A024R046	0.000774891	0.000321737	0.000774891
A0A024RCX8	0.00028188	0.000787489	0.000787489
P40763	0.000140136	0.000809235	0.000809235
B2RDF2	0.000725913	0.000828907	0.000828907
P23378	0.000159049	0.000836195	0.000836195
B4DEH0	0.000762006	0.000837784	0.000837784
P24158	0.000840441	0.000537754	0.000840441
P48061	0.000434166	0.000858803	0.000858803
P05164	0.000877555	0.000813778	0.000877555
Q9UI15	0.000880251	0.000471922	0.000880251
B2R4P9	0.000218971	0.000897744	0.000897744
Q9Y2Z0	0.000227584	0.000907204	0.000907204
O60493	0.000934204	0.000202641	0.000934204
B2R5J1	0.000173229	0.000970353	0.000970353
Q6PIK1	0.000927733	0.00103194	0.00103194
U5L3Q0	0.00103616	0.000735055	0.00103616
Q6UVK1	4.32573e-06	0.00106988	0.00106988
P62820	0.00102206	0.001071	0.001071
Q597H1	0.00107242	0.000343709	0.00107242
B4E1Z4	0.000720791	0.0011153	0.0011153
B1AP13	0.00019036	0.00111654	0.00111654
P15880	0.000242006	0.00113758	0.00113758
Q58FG1	0.000573442	0.00117139	0.00117139
A0A024R7S3	0.00106501	0.00117698	0.00117698
A0A024R4G1	0.000425307	0.00119337	0.00119337
H7BZF5	0.00022756	0.00122454	0.00122454
P14866	0.000823991	0.00125752	0.00125752
Q9NP58	0.000428463	0.00126226	0.00126226
P11678	0.00128881	0.000754593	0.00128881
Q9H6S0	0.000328788	0.00131936	0.00131936
Q9UQ90	0.00136445	0.00129077	0.00136445
A0A1S5QQR8	0.000108751	0.00142247	0.00142247
B4DER7	0.000499351	0.00142288	0.00142288
Q16775	0.000229318	0.00144798	0.00144798
A0A024R2P0	0.00117201	0.00147586	0.00147586
Q14914	0.000386326	0.0014804	0.0014804
L0RH54	0.00151995	0.00102035	0.00151995
O94973	0.00152395	0.00124883	0.00152395
A0A0A0MSG2	0.00153419	0.000683451	0.00153419
A0A024R509	0.000194376	0.00154894	0.00154894
P62273	0.000115681	0.00155641	0.00155641
A4D275	0.000164139	0.00157184	0.00157184
M4QNN1	5.18143e-05	0.00158375	0.00158375
L8EC67	0.000881133	0.00166907	0.00166907
B4DZX4	0.000483224	0.00168659	0.00168659
Q5FWF9	0.00172823	0.00134886	0.00172823
Q99798	0.000953854	0.00177066	0.00177066
G3XAI2	0.00180958	0.00185136	0.00185136
A0A023QSC6	0.00114486	0.00191872	0.00191872
A0A024R9B7	0.001342	0.00198505	0.00198505
I6L9E8	3.76836e-05	0.00205879	0.00205879
C9JRL4	0.00207691	0.00106711	0.00207691
A0A024R8L8	0.000959946	0.00210025	0.00210025
A4D0U5	0.000136838	0.00211099	0.00211099
P09871	0.000725905	0.00216562	0.00216562
B3KMS0	0.00217085	0.00219516	0.00219516
Q9BQ61	0.000629103	0.00220261	0.00220261
P00480	0.00109469	0.00223407	0.00223407
P24390	0.000934204	0.00226647	0.00226647
P11388	0.000966592	0.00228179	0.00228179
E7ETR9	0.000261233	0.00230509	0.00230509
Q9NUI1	0.00236064	0.00178542	0.00236064
B7ZKT9	0.000392076	0.00236997	0.00236997
H0Y3N9	0.00239424	2.29007e-05	0.00239424
Q14201	0.00240506	0.00208656	0.00240506
Q05639	0.000142384	0.00247788	0.00247788
O75083	0.0012126	0.00251058	0.00251058
A0A024QZT0	0.000853335	0.00262178	0.00262178
V9HVZ7	0.00053711	0.00263228	0.00263228
Q71U36	0.00167211	0.00267023	0.00267023
A0A024R6Z0	0.000908616	0.00267759	0.00267759
P12236	0.00117999	0.00270503	0.00270503
A0A024R388	0.0010798	0.00273378	0.00273378
H0YMV8	0.00278303	0.00226891	0.00278303
Q53FZ2	0.000161563	0.00278868	0.00278868
P06396	0.00217083	0.00280225	0.00280225
P47756	0.00105059	0.00284618	0.00284618
Q7L2H7	0.000485331	0.00284687	0.00284687
V9GZN0	0.000492476	0.00285907	0.00285907
P20290	0.00114056	0.002878	0.002878
A0A087WSV8	0.00292646	0.00174282	0.00292646
Q3KQV9	0.00227718	0.00297003	0.00297003
D3XQC3	0.000196353	0.00300197	0.00300197
Q8TBC4	0.00237495	0.00315672	0.00315672
P25789	0.000947119	0.00318979	0.00318979
P05451	0.0032039	0.00148876	0.0032039
A0A024R5H0	0.00301938	0.00323902	0.00323902
A0A087WVA8	0.000678227	0.00327377	0.00327377
P68104	0.0018454	0.00328133	0.00328133
Q99836	0.00329174	0.00204723	0.00329174
P49368	0.00333501	0.00224372	0.00333501
P16104	0.00335476	0.00268307	0.00335476
P55084	0.00161772	0.0034154	0.0034154
O75746	0.00298188	0.00342458	0.00342458
A0A024QYW3	0.00276561	0.00344047	0.00344047
A0A024RAI1	0.000603035	0.00345615	0.00345615
P05543	0.00264414	0.00357286	0.00357286
B7ZMF2	0.00359099	0.00324787	0.00359099
Q6PD74	0.00165427	0.00361983	0.00361983
D6RBI8	0.000186051	0.00365785	0.00365785
J9R021	0.00114052	0.00368854	0.00368854
Q8N130	0.00104206	0.00370399	0.00370399
A2RTY6	0.00372527	0.00237277	0.00372527
J3KNC0	0.00119508	0.003753	0.003753
A0A024R3P9	0.00190672	0.00376688	0.00376688
P25786	0.000685838	0.003772	0.003772
P25705	0.00381746	0.00332504	0.00381746
Q9BWH2	0.00205982	0.00382511	0.00382511
B2R4R9	0.00207487	0.00388224	0.00388224
Q9UBF2	0.000671381	0.00392657	0.00392657
P09211	0.000806842	0.00393243	0.00393243
Q13561	0.0039354	0.00167132	0.0039354
P55265	0.000940686	0.0040371	0.0040371
I3L1P8	0.00137857	0.00404649	0.00404649
P61604	0.00261277	0.00405161	0.00405161
A0A0K0K1K7	0.00221312	0.00408872	0.00408872
A0A0A0MT22	0.00294485	0.00411756	0.00411756
O95639	0.00411934	0.00211518	0.00411934
B3KNF6	0.000565223	0.00415342	0.00415342
P50402	0.00134196	0.0041752	0.0041752
Q8NEZ5	0.00418804	0.00360322	0.00418804
G0Z349	0.00423131	0.0041417	0.00423131
A0A1N7SYI2	0.00313842	0.00428355	0.00428355
L8E8F9	0.0020823	0.00429199	0.00429199
P48426	0.0012037	0.00429227	0.00429227
O14957	0.000325848	0.00429978	0.00429978
Q3KRB6	0.00246489	0.00437918	0.00437918
A9UGY9	0.00254111	0.00441873	0.00441873
P62495	0.000569322	0.00444023	0.00444023
P01714	0.000762683	0.00444106	0.00444106
Q6ICL3	0.00373454	0.00445956	0.00445956
Q13247	0.00454845	0.00417098	0.00454845
Q8N999	0.000607421	0.00456121	0.00456121
A0A024R4E1	0.00355844	0.00464604	0.00464604
A0A024R0I3	0.00468233	0.00385815	0.00468233
Q8WWH5	0.000899417	0.00471201	0.00471201
P35609	0.00477114	0.00229799	0.00477114
L8EAT9	0.000559156	0.00482826	0.00482826
P63220	0.00246765	0.00492093	0.00492093
Q9UK45	0.00204803	0.00494768	0.00494768
A0A024R798	0.000763948	0.00495098	0.00495098
Q9BYX2	0.00189237	0.00498643	0.00498643
G8JLA2	0.00498679	0.00177771	0.00498679
O43150	0.00509259	0.00445644	0.00509259
A0A024R6H1	0.000638648	0.00510394	0.00510394
P22087	0.00199554	0.00524247	0.00524247
P50570	0.000320503	0.00528384	0.00528384
O00629	0.00183342	0.00532201	0.00532201
Q13435	0.000474817	0.00533746	0.00533746
A0A090N8G0	0.0046032	0.00549403	0.00549403
Q16877	0.000877752	0.00554586	0.00554586
P04433	0.00169437	0.00556486	0.00556486
P12035	0.0011328	0.00557004	0.00557004
Q9H3N1	0.00237493	0.00559952	0.00559952
A0A024RDL1	0.00162845	0.00560133	0.00560133
B5MDF5	0.0017396	0.00561022	0.00561022
Q9BTX1	0.00366182	0.0056317	0.0056317
Q08357	0.0017051	0.00565837	0.00565837
K9JA46	0.0019067	0.00568753	0.00568753
A0A087WVP1	0.00579033	0.00365294	0.00579033
P07948	0.00159648	0.00579397	0.00579397
Q8WY22	0.00377369	0.00579808	0.00579808
A0A0S2Z3W7	0.000666601	0.00580112	0.00580112
P09917	0.00133295	0.00589113	0.00589113
Q14258	0.00273099	0.00589399	0.00589399
A0A0A7C8J0	0.0017169	0.00592144	0.00592144
Q8N139	0.00275878	0.00594575	0.00594575
A4D1K0	0.00161769	0.00597286	0.00597286
E5KTI5	0.00599598	0.00351922	0.00599598
P62877	0.00124588	0.00601997	0.00601997
A0A024R3J1	0.00298007	0.00603832	0.00603832
A0A024R5K6	0.0023149	0.00606661	0.00606661
P10153	0.00614204	0.00331663	0.00614204
Q9H8V3	0.00176978	0.00615377	0.00615377
Q6LEU0	0.000790005	0.00620779	0.00620779
H0YKJ9	0.000999349	0.00622486	0.00622486
P56545	0.00632192	0.00634571	0.00634571
P22626	0.00323335	0.00634964	0.00634964
Q9UJ70	0.00479953	0.00636047	0.00636047
A0A0J9YXN7	0.00632165	0.00644225	0.00644225
O14745	0.0057617	0.00662677	0.00662677
P60866	0.000557132	0.00667796	0.00667796
P00491	0.0030765	0.00671285	0.00671285
Q00839	0.00673481	0.00475864	0.00673481
A0A0S2Z3G4	0.00679099	0.00312385	0.00679099
A8K3L7	0.00684394	0.00560325	0.00684394
A0A024R9I0	0.000358605	0.00687939	0.00687939
A0A161I202	0.00267975	0.00689729	0.00689729
F8WBG6	0.00379814	0.00693364	0.00693364
P05067	0.00267957	0.00694238	0.00694238
P05204	0.00696832	0.00674306	0.00696832
G3V583	0.00428326	0.0069894	0.0069894
Q58EY4	0.00285393	0.00700878	0.00700878
G1EPG2	0.000495723	0.00708093	0.00708093
A0A024RCJ2	0.00530765	0.00712508	0.00712508
A0A0A0MSA9	0.00714684	0.00553608	0.00714684
Q99615	0.00717106	0.0034989	0.00717106
Q562R1	0.00733626	0.00324366	0.00733626
D3DRP5	0.00433534	0.00737473	0.00737473
Q8IWP6	2.11874e-05	0.00753323	0.00753323
E7EU96	0.00471454	0.00758312	0.00758312
A0A0F7KYT8	0.00204805	0.00761631	0.00761631
P60468	0.00105054	0.00763445	0.00763445
A0A186VNF8	0.000317224	0.00766726	0.00766726
A0A0S2Z3S6	0.00359096	0.00767643	0.00767643
Q96B49	0.00327044	0.00772695	0.00772695
P51790	0.00607588	0.00779187	0.00779187
A0A0S2Z4C5	0.000675635	0.00797034	0.00797034
A0A140VJE8	0.0026628	0.00798008	0.00798008
P62917	0.00269666	0.00809209	0.00809209
P50213	0.00428348	0.00817079	0.00817079
Q07812	0.00246761	0.00819705	0.00819705
Q8WY24	0.00825508	0.00720026	0.00825508
Q9NPJ3	0.00261275	0.00825647	0.00825647
A0A0A0MSP7	0.00491127	0.00826819	0.00826819
A0A0S2Z3H8	0.00315395	0.00829678	0.00829678
Q15397	0.00142532	0.00837423	0.00837423
A2RU94	0.00315413	0.00840567	0.00840567
Q12802	0.00845368	0.00490283	0.00845368
Q15691	0.00300063	0.00857048	0.00857048
A0A0B4J2C3	0.00180955	0.00857052	0.00857052
P56182	0.00014927	0.00868491	0.00868491
B4DHM5	0.00102829	0.00885628	0.00885628
O94887	0.00758698	0.00897163	0.00897163
A0A024R6M6	0.0046865	0.00901588	0.00901588
P23246	0.00194439	0.00902625	0.00902625
Q08AH3	0.00642626	0.00906644	0.00906644
Q9H479	0.00793963	0.00908699	0.00908699
A0A024RCA7	0.00430916	0.0091111	0.0091111
P52943	0.00365517	0.00920827	0.00920827
Q8NCM8	0.00922779	0.00530428	0.00922779
Q16777	0.00792506	0.00928741	0.00928741
Q9P0I2	8.4958e-05	0.00937983	0.00937983
B5MCX3	0.00446746	0.0095137	0.0095137
A0A024R576	0.00623081	0.00952323	0.00952323
A0A0A0MRM9	0.00217085	0.00952644	0.00952644
A0A140VJN9	0.00830385	0.00955091	0.00955091
A0A024R8U9	0.00877948	0.00963397	0.00963397
Q9Y237	0.0096464	0.00784255	0.0096464
A0A024R0V4	0.00725345	0.00967468	0.00967468
P49773	0.00359096	0.00972909	0.00972909
A0A1S5UZ07	0.0097395	0.00777983	0.0097395
A8K8N7	0.00388791	0.00973982	0.00973982
A0A0S2Z3D5	0.00500348	0.00977759	0.00977759
P28838	0.00339736	0.00981008	0.00981008
Q15036	0.00988242	0.00989461	0.00989461
A8K660	0.00898399	0.0100338	0.0100338
A0A024R415	0.010122	0.0093009	0.010122
Q13850	0.00763278	0.0101732	0.0101732
A0A0U1RRK1	0.00144463	0.0101958	0.0101958
P17174	0.00785073	0.0102118	0.0102118
Q9H444	0.0102404	0.0080007	0.0102404
A0A1B0GV47	0.00147378	0.0102788	0.0102788
D6RAM3	0.00365411	0.0104212	0.0104212
A0A1C7CYY4	0.00447847	0.0104252	0.0104252
Q13137	0.00491891	0.0104961	0.0104961
A0A024R737	0.000552143	0.010843	0.010843
P61513	0.000801205	0.0108712	0.0108712
P02652	0.010409	0.0109079	0.0109079
Q8IYS1	0.00209965	0.0109178	0.0109178
A0A1B0GUU9	0.0109287	0.00350419	0.0109287
A0A0A0MRK6	0.00938156	0.0109472	0.0109472
P08697	0.0031151	0.0109745	0.0109745
Q02318	0.00237836	0.0109754	0.0109754
B9EK47	0.00225383	0.0109886	0.0109886
P06576	0.0052766	0.0110649	0.0110649
Q15057	0.00553006	0.0112618	0.0112618
Q9BWJ5	0.00269395	0.0113071	0.0113071
Q562V5	0.00720153	0.0113587	0.0113587
P12277	0.00285401	0.0114007	0.0114007
P23396	0.00237493	0.011638	0.011638
I3L4N8	0.00197521	0.0117732	0.0117732
Q5JRA6	0.00907594	0.0120964	0.0120964
O00754	0.00131511	0.0121096	0.0121096
A0A126LAV1	0.0021977	0.0121189	0.0121189
A0A024RCB7	0.00632201	0.012174	0.012174
A0A0A0MSV6	0.00713082	0.0122168	0.0122168
Q86X55	0.0122307	0.0116558	0.0122307
A0A024RDT4	0.0102404	0.0123802	0.0123802
A2RU29	0.00253695	0.0123946	0.0123946
Q96HJ9	0.0114751	0.0124414	0.0124414
Q4V9L6	0.0125634	0.0123653	0.0125634
P49590	0.00379049	0.0127857	0.0127857
A0A1W2PNV4	0.00102911	0.0128874	0.0128874
Q96G03	0.00256344	0.0128929	0.0128929
Q9BQS8	0.0103523	0.0129498	0.0129498
Q13643	0.00853681	0.012967	0.012967
A0A075B730	0.00546609	0.0130215	0.0130215
P05129	0.00558095	0.0131092	0.0131092
Q7Z7M9	0.0131136	0.00697684	0.0131136
A0A024R7A8	0.00863412	0.0131155	0.0131155
A0A0A0MR66	0.0054341	0.0131707	0.0131707
A0A087WXL6	0.0132409	0.00567683	0.0132409
Q9NQZ2	0.0016886	0.0132633	0.0132633
P0C0S5	0.00518412	0.0133243	0.0133243
Q8NHH9	0.00219886	0.0133931	0.0133931
A0A090N7W4	0.00313447	0.0134283	0.0134283
A0A024R6D4	0.00379419	0.0135645	0.0135645
A0A024R0G0	0.00215683	0.0135776	0.0135776
Q9HD45	0.00160715	0.0136196	0.0136196
Q8NFC6	0.0136513	0.010692	0.0136513
A0A0D9SGG1	0.0137367	0.0128138	0.0137367
Q99447	0.0138087	0.00440235	0.0138087
Q99426	0.00693013	0.0139889	0.0139889
Q9H3U7	0.00544541	0.0140332	0.0140332
C9JAK5	0.0141001	0.0121488	0.0141001
B4DZ53	0.00439326	0.014468	0.014468
O43896	0.00727043	0.0147016	0.0147016
A0A024R326	0.00102206	0.0149655	0.0149655
O94925	0.00488595	0.01508	0.01508
A1A5C5	0.00724397	0.0151169	0.0151169
P13612	0.0152011	0.0119547	0.0152011
A0A024R3X4	0.00689084	0.0152807	0.0152807
A0A024R9U8	0.00858638	0.0152908	0.0152908
A1L020	0.00111241	0.01564	0.01564
Q02040	0.00943333	0.0156888	0.0156888
P41250	0.00420668	0.0158843	0.0158843
A0A024R035	0.00673477	0.0159501	0.0159501
Q6N095	0.010443	0.015971	0.015971
Q14126	0.0161288	0.0162304	0.0162304
Q9P2R3	0.00600122	0.0162647	0.0162647
P29992	0.00527648	0.0163385	0.0163385
P50583	0.00696985	0.0163564	0.0163564
A0A087X1T7	0.00388376	0.0164103	0.0164103
Q9HCD5	0.000728121	0.0165657	0.0165657
Q15904	0.00802074	0.0167096	0.0167096
A0A024R3Z8	0.00165686	0.0167208	0.0167208
Q15118	0.00597537	0.0167507	0.0167507
A0A0A0MTH9	0.00405671	0.0167605	0.0167605
A0A024RB14	0.00128872	0.0167663	0.0167663
P09132	0.00658127	0.0168224	0.0168224
P04040	0.0135934	0.0168407	0.0168407
P51888	0.012166	0.0168554	0.0168554
A0A087WU07	0.0170592	0.01661	0.0170592
A0A0A0MS24	0.00793673	0.0171485	0.0171485
A0A024R8P8	0.00780667	0.0171652	0.0171652
Q9BS26	0.0101846	0.0171803	0.0171803
B4DZE2	0.0172516	0.0164095	0.0172516
Q96BP2	0.0167393	0.0173616	0.0173616
O14920	0.00725187	0.0174016	0.0174016
A0A024R273	0.0174973	0.0102108	0.0174973
A0A024R5G1	0.00968572	0.0175092	0.0175092
A0A146IHP0	0.000202678	0.0175106	0.0175106
M0QZJ5	0.017524	0.00270639	0.017524
Q9HAV0	0.0114711	0.0175929	0.0175929
A0A024RDW4	0.00948523	0.0176538	0.0176538
Q6WKZ4	0.00844399	0.0177054	0.0177054
Q8TED0	0.0167285	0.0178505	0.0178505
Q86VR2	0.00654337	0.0179104	0.0179104
Q9UL18	0.00770457	0.0179183	0.0179183
P13929	0.0180349	0.0135545	0.0180349
A0A087WTA0	0.0128284	0.0184332	0.0184332
A4D1T3	0.0127948	0.0184643	0.0184643
A0A024RAP1	0.0102434	0.0184812	0.0184812
B0YJ32	0.0025312	0.0185724	0.0185724
A0A0S2Z4M6	0.0169858	0.0187567	0.0187567
Q96P48	0.00812002	0.0187869	0.0187869
Q5VV41	0.0115835	0.0188204	0.0188204
P80217	0.000700612	0.0188331	0.0188331
A0A024R794	0.018869	0.0155958	0.018869
Q96QR8	0.00669646	0.0188772	0.0188772
B0LPE5	0.0117826	0.0189228	0.0189228
B2R491	0.00733597	0.0189914	0.0189914
A0A024R5F7	0.0165461	0.0189944	0.0189944
Q96CD0	0.00671418	0.0190267	0.0190267
Q3ZCW2	0.0190506	0.0124498	0.0190506
A0A024R6S1	0.00264611	0.0191132	0.0191132
A0A1W6IYJ8	0.0112223	0.0191502	0.0191502
Q6Y1H2	0.0191509	0.0165061	0.0191509
E7EPN9	0.00141559	0.0191587	0.0191587
P48059	0.0108114	0.0191646	0.0191646
D6RF48	0.0112631	0.0192751	0.0192751
Q9BQ95	0.000779968	0.0192892	0.0192892
I6ZY88	0.0111669	0.0194309	0.0194309
A0A024R275	0.0194395	0.0172027	0.0194395
P14618	0.0165461	0.0194984	0.0194984
F4NBZ9	0.0107976	0.0195659	0.0195659
P12081	0.0198333	0.0140366	0.0198333
A0A090N8H1	0.0168527	0.0199502	0.0199502
P51857	0.0109282	0.020124	0.020124
Q9UKM9	0.0201311	0.0137288	0.0201311
Q8IXQ6	0.00438786	0.0201486	0.0201486
Q6YHU6	0.0206942	0.0198062	0.0206942
Q8N5C1	0.0207322	0.0192131	0.0207322
Q9HAU5	0.0207374	0.0150791	0.0207374
P18669	0.00452139	0.0208272	0.0208272
C0IMJ3	0.0178513	0.020866	0.020866
A0A024R1S7	0.00430926	0.0209644	0.0209644
A2RRP1	0.00267955	0.0211075	0.0211075
Q9UMS4	0.0124274	0.021116	0.021116
B4E1J2	0.00681262	0.0211464	0.0211464
O75526	0.0030501	0.0213933	0.0213933
D3U404	0.00137504	0.0215086	0.0215086
P05198	0.00586289	0.0215423	0.0215423
A0A024RDG1	0.0111071	0.0216438	0.0216438
A0A0B4J1S8	0.0111038	0.0217506	0.0217506
P48723	0.00697565	0.0217514	0.0217514
A0A140VJE3	0.00996482	0.0218755	0.0218755
Q9Y625	0.0103906	0.0219886	0.0219886
P24043	0.00503237	0.0220419	0.0220419
O75230	0.00610417	0.0221737	0.0221737
P55196	0.010988	0.0222561	0.0222561
A0PJK8	0.0179653	0.0222623	0.0222623
P46779	0.0127609	0.0222638	0.0222638
Q9NX24	0.0125592	0.0222826	0.0222826
Q9H089	0.00543812	0.0226021	0.0226021
A0A024R4B3	0.0136645	0.0226427	0.0226427
Q5U5Z3	0.0115946	0.0227779	0.0227779
Q9Y3B9	0.0156449	0.0228458	0.0228458
A2MYD2	0.00700992	0.0229177	0.0229177
J3KTL2	0.0104654	0.0229257	0.0229257
A0A0U1RQQ9	0.00974912	0.0233045	0.0233045
A0A024R7U9	0.0122959	0.0233294	0.0233294
Q6P4E1	0.00594868	0.0235218	0.0235218
A0A1B2JLU2	0.00395939	0.0236247	0.0236247
A8K737	0.0122285	0.0236401	0.0236401
Q99523	0.00384112	0.023751	0.023751
I6TRR8	0.00515349	0.0237775	0.0237775
Q02818	0.00617753	0.0238968	0.0238968
P61160	0.00533897	0.0240641	0.0240641
I3L1H5	0.0162706	0.0240937	0.0240937
Q8NFH4	0.00742775	0.0242184	0.0242184
Q9UNX3	0.0232059	0.0243151	0.0243151
P56381	0.0133107	0.0244913	0.0244913
Q69YL0	0.0149297	0.0245888	0.0245888
Q6V0I7	0.0246	0.0153486	0.0246
P18428	0.0225379	0.024713	0.024713
P31949	0.0112878	0.0247732	0.0247732
A0A024R3U8	0.0172179	0.0247792	0.0247792
Q05315	0.0250655	0.0185769	0.0250655
A8K781	0.0251793	0.0247942	0.0251793
O15056	0.0202736	0.0251985	0.0251985
Q8NBF2	0.00912641	0.0252702	0.0252702
P11413	0.0146233	0.0254176	0.0254176
A0A024R040	0.00191916	0.0254253	0.0254253
P54727	0.00121255	0.0254869	0.0254869
A0A024RD41	0.0255451	0.0144916	0.0255451
H6X377	0.00199619	0.0256351	0.0256351
P05997	0.0158014	0.0256584	0.0256584
Q8NDC0	0.00384132	0.025676	0.025676
Q9H4L4	0.00653579	0.0257897	0.0257897
Q9UBR2	0.0257942	0.0247032	0.0257942
Q03692	0.0075394	0.0257944	0.0257944
B4DUJ2	0.0139523	0.0258272	0.0258272
I6U9T8	0.0259136	0.0161322	0.0259136
Q9BQ69	0.0260408	0.0104226	0.0260408
P02787	0.0254275	0.0261517	0.0261517
P50502	0.0174971	0.0261595	0.0261595
P62899	0.0122302	0.0264788	0.0264788
A0A024RCX4	0.00301798	0.0265041	0.0265041
A0A024R0Z5	0.00654447	0.0265351	0.0265351
Q8NB90	0.0267446	0.00484504	0.0267446
O75821	0.0205333	0.0267672	0.0267672
Q01459	0.00445098	0.026792	0.026792
Q9Y508	0.00449511	0.0268107	0.0268107
Q9BV79	0.0178125	0.0269926	0.0269926
P62942	0.00339739	0.0270188	0.0270188
Q9NY15	0.0158013	0.0271492	0.0271492
P07305	0.00754707	0.0271902	0.0271902
Q02742	0.00708267	0.0273214	0.0273214
Q01118	0.0193382	0.0273534	0.0273534
A0A024RAQ9	0.0179446	0.0274081	0.0274081
Q9NSC7	0.00903669	0.0274319	0.0274319
Q9H3U1	0.0275638	0.0235565	0.0275638
P35542	0.00635505	0.0276725	0.0276725
Q6DD88	0.0278251	0.026658	0.0278251
Q16666	0.0137367	0.0278391	0.0278391
Q9H1A4	0.0279536	0.0224084	0.0279536
H6VRF8	0.00733636	0.0279751	0.0279751
A0A024RDU0	0.028004	0.0268263	0.028004
O94811	0.0153367	0.0280987	0.0280987
A0A193H6U5	0.000330884	0.0281524	0.0281524
A0A0S2Z5E9	0.004367	0.0281758	0.0281758
Q96P70	0.0282193	0.0223056	0.0282193
Q9UBS4	0.0166309	0.0283315	0.0283315
Q8IUI8	0.0157261	0.0283526	0.0283526
F5GYQ1	0.000877517	0.0283636	0.0283636
F8VUJ3	0.0285631	0.0276645	0.0285631
P46937	0.00553045	0.0286013	0.0286013
B7ZKQ8	0.0281748	0.0286345	0.0286345
A0A1V0E3X9	0.026041	0.028659	0.028659
Q02218	0.00980254	0.028854	0.028854
P04275	0.028889	0.0175928	0.028889
Q8IUE6	0.0288891	0.0221568	0.0288891
A0A024R5Z7	0.00737803	0.028944	0.028944
A0A024R152	0.0158008	0.0292316	0.0292316
Q8TF05	0.0187739	0.0292808	0.0292808
P55735	0.0265404	0.0293413	0.0293413
E5KLJ7	0.00242074	0.0294785	0.0294785
A0A024RDG9	0.0145473	0.029516	0.029516
A0A0S2Z5H3	0.00410609	0.0296218	0.0296218
A0A024RDK3	0.0254276	0.0297204	0.0297204
D3DVC4	0.029987	0.0221613	0.029987
P62487	0.0300644	0.0179341	0.0300644
Q06210	0.0131715	0.0300847	0.0300847
Q15785	0.00331303	0.0301768	0.0301768
P34896	0.0121013	0.0302434	0.0302434
P07741	0.00482817	0.0302932	0.0302932
Q5HYL0	0.00267082	0.0303181	0.0303181
P07360	0.0283506	0.0303227	0.0303227
A0A024RDY0	0.0152417	0.0303945	0.0303945
B1AKJ5	0.0304069	0.0204761	0.0304069
P02774	0.0280876	0.0304743	0.0304743
Q12788	0.00776277	0.030724	0.030724
Q9BXK5	0.0308325	0.0189259	0.0308325
Q9UP83	0.0178547	0.0310521	0.0310521
A0A024RBK3	0.00873064	0.0314134	0.0314134
A0A024R277	0.0144725	0.0314932	0.0314932
P05161	0.0125597	0.0314945	0.0314945
A0A024R657	0.00214971	0.0315162	0.0315162
B0YJ56	0.0139919	0.0316458	0.0316458
A0A024R2F9	0.0162115	0.0317293	0.0317293
Q08722	0.00300063	0.0318182	0.0318182
Q2UY09	0.0140563	0.0318514	0.0318514
S6BGE0	0.0100193	0.031877	0.031877
P82979	0.00646956	0.0320917	0.0320917
A0A024R1U4	0.032286	0.0167036	0.032286
C9JUF9	0.0324063	0.025158	0.0324063
E5RJR5	0.00237491	0.0324454	0.0324454
Q13242	0.00825668	0.0324723	0.0324723
P22894	0.0102174	0.0325132	0.0325132
Q96EM0	0.032783	0.0147056	0.032783
B5MCW3	0.0203096	0.0329253	0.0329253
Q96HF1	0.0329925	0.0151398	0.0329925
P00558	0.00877919	0.0330922	0.0330922
Q15631	0.012361	0.033118	0.033118
P23258	0.0228702	0.033181	0.033181
A0A024RDK2	0.0331855	0.0318974	0.0331855
Q5VXI4	0.00361063	0.0331883	0.0331883
A0A087X0P0	0.0106949	0.0334517	0.0334517
H0YEH2	0.00885962	0.0334601	0.0334601
Q8TE68	0.0101765	0.0334692	0.0334692
A0A0K0KRL7	0.0109857	0.0334879	0.0334879
P35527	0.0196375	0.0335197	0.0335197
L8EC82	0.0260307	0.0337134	0.0337134
F6KPG5	0.0257844	0.0338339	0.0338339
Q99674	0.0116311	0.0339604	0.0339604
B0I1T2	0.0341039	0.0239734	0.0341039
Q59EX4	0.034105	0.0111008	0.034105
C9J331	0.0232492	0.0341053	0.0341053
B0YJA4	0.0305487	0.0341666	0.0341666
A8K7S5	0.0146737	0.0342027	0.0342027
C9J5N1	0.0342207	0.0322026	0.0342207
Q6P6C2	0.0144246	0.0343638	0.0343638
O00291	0.0344109	0.0193019	0.0344109
A8K644	0.00658215	0.0344619	0.0344619
P50440	0.023774	0.0346859	0.0346859
A0A0S2Z591	0.00417952	0.0347544	0.0347544
A0A0A0MTC1	0.00428341	0.0349352	0.0349352
A8K309	0.0106952	0.0349699	0.0349699
Q9BX67	0.00790639	0.0349837	0.0349837
P04350	0.000195719	0.0350568	0.0350568
Q5HYK3	0.0194395	0.0350776	0.0350776
P61981	0.0270478	0.0351407	0.0351407
P42677	0.00586301	0.0351547	0.0351547
Q15365	0.0322864	0.0351861	0.0351861
Q6FG99	0.0262832	0.0352696	0.0352696
O60832	0.0143223	0.0353802	0.0353802
A0A087WVM4	0.00136928	0.0353818	0.0353818
Q2TB10	0.0321646	0.035486	0.035486
P78371	0.0202311	0.035495	0.035495
D6REA0	0.0139478	0.0355322	0.0355322
E9PLM6	0.0171193	0.0355524	0.0355524
B2R6D8	0.0361909	0.0267019	0.0361909
O75153	0.0131021	0.0363846	0.0363846
A0A087WVS7	0.0188299	0.0365624	0.0365624
K7ENP1	0.0128966	0.0367551	0.0367551
Q09328	0.0367641	0.0350894	0.0367641
A4D1U3	0.0153206	0.0368429	0.0368429
A0A024RAV0	0.0369785	0.0256766	0.0369785
A0A024R7G6	0.024004	0.0371461	0.0371461
Q8TF72	0.0102955	0.0371498	0.0371498
A0A0G2JMH6	0.00912635	0.0372474	0.0372474
A0A024QYT6	0.0183088	0.0373767	0.0373767
B4DHE8	0.017575	0.0374404	0.0374404
A8K586	0.0134543	0.0374723	0.0374723
Q9GZP4	0.0113376	0.037612	0.037612
A0A024R1G8	0.0159478	0.0376531	0.0376531
P14324	0.0376578	0.0224625	0.0376578
Q15942	0.0334902	0.0376781	0.0376781
Q9BYC9	0.0031363	0.0377843	0.0377843
A0A024RB09	0.0040077	0.0378818	0.0378818
P08567	0.00872456	0.0380122	0.0380122
E1NZA1	0.00948529	0.038047	0.038047
A0A1S5UZ23	0.0176738	0.038067	0.038067
Q5VT66	0.00461122	0.0382313	0.0382313
P07996	0.0355238	0.0383013	0.0383013
Q7Z3U7	0.0315527	0.0383152	0.0383152
P01833	0.0114712	0.038323	0.038323
C8XTN5	0.00624364	0.0385429	0.0385429
A0A0A0MRJ7	0.0345652	0.0385746	0.0385746
A0A024R7Q3	0.00632165	0.03863	0.03863
B1AKN5	0.0387437	0.0325862	0.0387437
Q8N355	0.0210461	0.0387439	0.0387439
B4DJ49	0.0141709	0.0389385	0.0389385
P04083	0.0113486	0.0391106	0.0391106
F5GZS6	0.0195397	0.0391279	0.0391279
A0A0G2JIW1	0.00352536	0.039161	0.039161
H7BYN4	0.0324339	0.0392254	0.0392254
A0A024RCZ1	0.0325842	0.0392659	0.0392659
A0A0S2Z428	0.00855751	0.0393345	0.0393345
V6A6E5	0.0252208	0.0393636	0.0393636
B3KW70	0.0152348	0.0397989	0.0397989
O60271	0.0244716	0.0398394	0.0398394
Q9BQ13	0.00140639	0.0398842	0.0398842
F8VUA2	0.020432	0.0399491	0.0399491
Q12873	0.0337261	0.0400956	0.0400956
J3KPP4	0.0065821	0.0402733	0.0402733
Q9HCY8	0.014174	0.0404122	0.0404122
Q96CU9	0.00990052	0.0404424	0.0404424
A0A024QZ02	0.016046	0.04049	0.04049
A0A024R073	0.0405619	0.0288648	0.0405619
H0Y5B4	0.0232055	0.0406345	0.0406345
A0A024R5K3	0.00621337	0.0407132	0.0407132
S6BGD4	0.0407425	0.0293897	0.0407425
A0A024RA94	0.0155586	0.040762	0.040762
P35251	0.0408135	0.0333839	0.0408135
A0A0S2Z508	0.0305932	0.0409026	0.0409026
P51991	0.0378263	0.0411027	0.0411027
A0A182DWF2	0.0145471	0.0411203	0.0411203
A7MD03	0.00943327	0.0411797	0.0411797
D3DT71	0.0218932	0.0412208	0.0412208
O43815	0.00479949	0.0414775	0.0414775
A8JZY9	0.0211485	0.041562	0.041562
Q5SSJ5	0.0373232	0.0416246	0.0416246
B4DZE1	0.00456809	0.0416697	0.0416697
B5BUK7	0.0115784	0.0416825	0.0416825
A0A024R3T8	0.041872	0.0368198	0.041872
E9PP13	0.0368256	0.0420704	0.0420704
Q9BQE5	0.0182771	0.0420819	0.0420819
A6NCE7	0.042217	0.0306652	0.042217
A0A1B0GUA3	0.0422882	0.0418837	0.0422882
O14980	0.0184014	0.0423227	0.0423227
J3KTE4	0.0147758	0.0423478	0.0423478
Q8IZ81	0.0247072	0.0424795	0.0424795
Q9H0Q0	0.0425727	0.0235513	0.0425727
Q5JUX0	0.042609	0.0185375	0.042609
A0A024RBC5	0.00902607	0.0426229	0.0426229
Q9H5N1	0.00912501	0.0426959	0.0426959
P53621	0.0386778	0.0428178	0.0428178
V9HW68	0.0265408	0.043088	0.043088
B9EIS5	0.036495	0.0430967	0.0430967
A0A024QZD5	0.0203309	0.0431165	0.0431165
A0A024R2Q3	0.0117197	0.0431721	0.0431721
Q562Z4	0.0214163	0.0432034	0.0432034
Q9Y3L5	4.93605e-05	0.043238	0.043238
P05114	0.0154796	0.043315	0.043315
A0A090N8P8	0.0399713	0.0434666	0.0434666
Q14008	0.0141006	0.0434949	0.0434949
Q9H2U1	0.00729312	0.0440536	0.0440536
A0A024R482	0.0174972	0.0441536	0.0441536
A0A087WVI0	0.0400719	0.0442302	0.0442302
A0A1W2PNP0	0.0203634	0.0443442	0.0443442
P47813	0.0233182	0.0444098	0.0444098
Q969X5	0.00569466	0.0444136	0.0444136
A0A024R0R1	0.00237495	0.0444575	0.0444575
Q7Z4W1	0.0445015	0.0190751	0.0445015
P29692	0.0360073	0.0445267	0.0445267
A0A0B4J1R4	0.0153187	0.0445288	0.0445288
Q5TA02	0.00569774	0.0445458	0.0445458
Q9Y6M5	0.0445853	0.00854097	0.0445853
P22695	0.0166305	0.0450769	0.0450769
A0A140VK11	0.0224348	0.0451818	0.0451818
P30613	0.0190588	0.0451958	0.0451958
Q8NI62	0.0298328	0.0453717	0.0453717
Q15080	0.0208171	0.0454402	0.0454402
A0A087X127	0.00707271	0.0454883	0.0454883
Q562R0	0.0437372	0.0455384	0.0455384
A0A024R8W0	0.0302668	0.0456264	0.0456264
E9PL57	0.0456687	0.0390796	0.0456687
O43504	0.0456687	0.0330043	0.0456687
P14384	0.0458157	0.0180675	0.0458157
P04233	0.0458665	0.0384687	0.0458665
C9JXC6	0.0122422	0.0459286	0.0459286
Q9UPU5	0.0189639	0.0460235	0.0460235
A0A024QZF1	0.00305725	0.0460647	0.0460647
Q15646	0.02436	0.0465473	0.0465473
Q14444	0.0286201	0.0466699	0.0466699
A0A024R357	0.0186805	0.0468798	0.0468798
A0A024R7C5	0.0211201	0.0470216	0.0470216
Q8WZA9	0.0470617	0.0437519	0.0470617
P36871	0.0334894	0.0472288	0.0472288
P04792	0.01256	0.0473583	0.0473583
F6UJY1	0.0152011	0.0474237	0.0474237
A0A024R6P0	0.0476693	0.0307057	0.0476693
Q00688	0.018681	0.0477877	0.0477877
A0A087WT12	0.0478732	0.0364315	0.0478732
A8K4C8	0.021569	0.0481023	0.0481023
Q13938	0.0297252	0.0481536	0.0481536
A6NC98	0.0378262	0.0482145	0.0482145
Q5JW85	0.00479521	0.048276	0.048276
A0A024RAY2	0.039896	0.0482946	0.0482946
B4DRT3	0.0483742	0.0121371	0.0483742
P39023	0.0172332	0.0484687	0.0484687
A0A024R649	0.0314079	0.0484919	0.0484919
O75165	0.0121656	0.0485486	0.0485486
A3KC71	0.0266342	0.0486664	0.0486664
A0A024R8E5	0.00296336	0.0486983	0.0486983
A0A024R3E0	0.0141631	0.0488517	0.0488517
P32929	0.0476553	0.0488849	0.0488849
A0A024QZW2	0.0143943	0.0488994	0.0488994
G3V1N2	0.0489	0.0281038	0.0489
P55327	0.0227593	0.0489397	0.0489397
A0A024RDQ9	0.0260031	0.0489947	0.0489947
P62906	0.0131711	0.0490823	0.0490823
Q6IB68	0.0491079	0.0490369	0.0491079
Q9NRW7	0.0347298	0.0492033	0.0492033
A0N5G5	0.0219955	0.0492122	0.0492122
O00461	0.0185875	0.0492834	0.0492834
B3KSH1	0.0493181	0.0347689	0.0493181
B2RTQ2	0.0493928	0.045452	0.0493928
P03950	0.0495044	0.0221613	0.0495044
Q15007	0.0496043	0.0233012	0.0496043
E9PK54	0.0350454	0.0497137	0.0497137
Q08752	0.0181262	0.0498086	0.0498086
Q9HC07	0.00130617	0.0498501	0.0498501
Q07021	0.00162852	0.050179	0.050179
A0A024R971	0.0291602	0.0503514	0.0503514
Q7LBR1	0.0113487	0.0503547	0.0503547
O76003	0.0256717	0.0504285	0.0504285
D3DUL0	0.0314077	0.0508651	0.0508651
P42285	0.0280879	0.0511204	0.0511204
P13647	0.0205316	0.0511819	0.0511819
P36543	0.0232057	0.0513195	0.0513195
B4DI03	0.0443013	0.0514452	0.0514452
D4QEZ8	0.0516609	0.0454567	0.0516609
O75380	0.0518776	0.0366515	0.0518776
O00139	0.0518781	0.0401071	0.0518781
A0A0G2JJD3	0.0337663	0.0518941	0.0518941
P28062	0.0280869	0.0519252	0.0519252
A0A0S2Z583	0.0324346	0.0519355	0.0519355
Q8TEM1	0.050584	0.0522321	0.0522321
A0A024RD07	0.0522355	0.0444521	0.0522355
Q9Y3D9	0.0301256	0.0522855	0.0522855
A0A024RB72	0.0110472	0.0525124	0.0525124
Q969Y2	0.0525456	0.042073	0.0525456
Q6BDS2	0.0161285	0.0526147	0.0526147
G1UI16	0.0104656	0.0526312	0.0526312
P51636	0.0443043	0.0526405	0.0526405
A0A075B6S2	0.029297	0.0526683	0.0526683
P32019	0.0209897	0.052827	0.052827
Q13045	0.0155587	0.0531436	0.0531436
A0A024RAL0	0.015714	0.0533334	0.0533334
O95456	0.0243541	0.053412	0.053412
P34932	0.0166305	0.0535188	0.0535188
Q14232	0.0040077	0.0535565	0.0535565
A0A1B0GVD5	0.0536421	0.0421709	0.0536421
P42765	0.0269201	0.0537145	0.0537145
Q9BTU6	0.0538198	0.0124236	0.0538198
P62714	0.0360027	0.0539548	0.0539548
Q9H2M9	0.0360074	0.0540349	0.0540349
A0A0S2Z577	0.00452136	0.0540918	0.0540918
Q92625	0.00404977	0.0542643	0.0542643
Q16222	0.0493178	0.0543182	0.0543182
B7Z591	0.0195397	0.0543266	0.0543266
Q9HA65	0.000987629	0.0544052	0.0544052
A4D0Z4	0.0246755	0.0545758	0.0545758
A0A0C4DFX9	0.0176125	0.0547363	0.0547363
X5CMH5	0.0229819	0.0547404	0.0547404
A0A024R324	0.0101845	0.0548157	0.0548157
A0A024R151	0.0162944	0.0548358	0.0548358
Q9UJZ1	0.0209423	0.0548538	0.0548538
Q9UL90	0.0137352	0.0549559	0.0549559
P27635	0.020131	0.0549641	0.0549641
P20160	0.0376531	0.0549723	0.0549723
A0A0D9SF60	0.0268279	0.0550563	0.0550563
Q8WUY1	0.0308327	0.0551756	0.0551756
O60934	0.0440835	0.0553048	0.0553048
P13807	0.0342581	0.0553714	0.0553714
Q9NQE9	0.0278468	0.0554111	0.0554111
A0A024RD04	0.00148387	0.0554115	0.0554115
P11168	0.0514288	0.0554361	0.0554361
Q96IX5	0.055453	0.030178	0.055453
P0C7P4	0.00386373	0.0555957	0.0555957
A8K3M3	0.0169725	0.0556171	0.0556171
P82914	0.0288337	0.0556926	0.0556926
H7C422	0.00405316	0.0557275	0.0557275
O15382	0.0172329	0.0557661	0.0557661
A0A024R6S2	0.0506738	0.055908	0.055908
Q96H79	0.0528325	0.0559538	0.0559538
P21399	0.0446944	0.0560721	0.0560721
Q460N5	0.00379407	0.0561245	0.0561245
P11215	0.0561459	0.0494667	0.0561459
P53609	0.0461828	0.0561978	0.0561978
Q96HV5	0.056209	0.0493939	0.056209
Q5XPI4	0.00891068	0.0562482	0.0562482
E5RIC7	0.0463278	0.0562652	0.0562652
Q86Z22	0.0563774	0.04556	0.0563774
P11717	0.019443	0.0564164	0.0564164
Q9Y5Y6	0.0383031	0.0565515	0.0565515
E7EQ69	0.0351964	0.05661	0.05661
Q8IUZ5	0.0567377	0.0330653	0.0567377
A0A087X2I1	0.0568436	0.0475784	0.0568436
A0A0G2JNZ2	0.0568442	0.0556006	0.0568442
A5YKK6	0.0261652	0.0569263	0.0569263
A0A024R0M6	0.045866	0.0569922	0.0569922
E7ESP4	0.0192294	0.0572884	0.0572884
Q9Y3B7	0.0395447	0.0573921	0.0573921
Q9NRX4	0.057549	0.0486107	0.057549
P60228	0.025306	0.0576939	0.0576939
A0A087WXV4	0.0308324	0.0578359	0.0578359
A0A024R806	0.0579157	0.0103394	0.0579157
Q8N0U8	0.0312629	0.0580295	0.0580295
A0A140VJM4	0.0407846	0.0583401	0.0583401
Q8IUX7	0.0247076	0.0584805	0.0584805
P45973	0.056378	0.0588384	0.0588384
Q5C9Z4	0.0338569	0.0588674	0.0588674
O14530	0.0272983	0.0588898	0.0588898
P08708	0.00793937	0.0589577	0.0589577
A0A024R2L0	0.0305015	0.058987	0.058987
P45974	0.0179442	0.0590503	0.0590503
P23284	0.0211498	0.0593428	0.0593428
A4D2P0	0.0327328	0.0593932	0.0593932
B2C310	0.0126684	0.0594005	0.0594005
P51553	0.0422403	0.0594351	0.0594351
F6IQT3	0.0279127	0.0595221	0.0595221
Q9H1E3	0.00717757	0.0595433	0.0595433
Q7Z7K6	0.0430475	0.0596236	0.0596236
P21281	0.0205335	0.05964	0.05964
A0A1W1B697	0.0145076	0.0596862	0.0596862
Q02083	0.0599504	0.0598602	0.0599504
H0YAW0	0.0117766	0.0599716	0.0599716
Q14315	0.0170592	0.0600296	0.0600296
E5RIW3	0.0409637	0.0600952	0.0600952
Q53RZ9	0.0598647	0.0601322	0.0601322
P52789	0.0319915	0.060473	0.060473
Q5VYK3	0.0109878	0.0605004	0.0605004
Q5VYY1	0.0318422	0.0606439	0.0606439
Q93033	0.0125694	0.0607681	0.0607681
A0A087WYP2	0.0230891	0.060791	0.060791
I6PRP7	0.0395444	0.0610698	0.0610698
A0A0B4J1Y9	0.0445742	0.0612055	0.0612055
Q5T6U8	0.0321572	0.0613099	0.0613099
B4E0Y9	0.0613258	0.0363796	0.0613258
Q15800	0.0385484	0.0614053	0.0614053
Q96BW9	0.061436	0.0196361	0.061436
P07195	0.0505857	0.0615056	0.0615056
B4E2S3	0.0269207	0.0615864	0.0615864
O14617	0.021254	0.0617024	0.0617024
P39900	0.0617117	0.0489574	0.0617117
Q86TT2	0.0211499	0.0618815	0.0618815
Q96L92	0.0261648	0.0619308	0.0619308
Q9H0U4	0.019637	0.0620231	0.0620231
Q9NRX2	0.0116565	0.0620515	0.0620515
A0A024R2M7	0.0251853	0.0620888	0.0620888
Q93050	0.0523131	0.0621148	0.0621148
B4E3Q4	0.0247289	0.0623044	0.0623044
A0A0S2Z4K2	0.0259162	0.0623818	0.0623818
D3DUP1	0.0294327	0.0626918	0.0626918
F5GWH5	0.0424168	0.0628616	0.0628616
A8K948	0.00889337	0.0631142	0.0631142
C0JYY2	0.0631876	0.0589389	0.0631876
Q09028	0.0150851	0.0633985	0.0633985
E5KRG5	0.0413253	0.0634159	0.0634159
P31153	0.0294338	0.0639651	0.0639651
Q8WU39	0.027955	0.0640112	0.0640112
Q14571	0.0640246	0.0295745	0.0640246
A0A087X0V5	0.0165458	0.0640815	0.0640815
J3KTA4	0.0115329	0.0641175	0.0641175
A0A024R1T9	0.0219955	0.0641342	0.0641342
Q9UKW4	0.00784722	0.064374	0.064374
P17661	0.0143976	0.0644215	0.0644215
Q13057	0.0420559	0.0644632	0.0644632
Q9UKL0	0.0141746	0.0646256	0.0646256
Q6IBR2	0.0441185	0.0646706	0.0646706
Q2TAA5	0.0263957	0.0647076	0.0647076
Q4ZHG4	0.0599476	0.0649264	0.0649264
A0A0S2Z590	0.0639497	0.064994	0.064994
Q9H009	0.0162335	0.0652117	0.0652117
P09496	0.0244712	0.0653009	0.0653009
A0A090N7T9	0.000883684	0.0653052	0.0653052
O00151	0.0489023	0.0653392	0.0653392
A0A1W2PNW1	0.0360068	0.0654303	0.0654303
P32004	0.0655112	0.0461535	0.0655112
Q13573	0.00985658	0.0656577	0.0656577
Q9H974	0.0550271	0.0657272	0.0657272
P08311	0.0655074	0.0658032	0.0658032
Q15554	0.0456155	0.0659311	0.0659311
P09960	0.0468605	0.0660291	0.0660291
Q9UID3	0.0538661	0.0662364	0.0662364
A0A024RDR0	0.0227593	0.0662579	0.0662579
A0AV96	0.0125596	0.0663313	0.0663313
P23528	0.0168008	0.0664282	0.0664282
Q08ES8	0.0145473	0.0664328	0.0664328
A0A0U2ZQU7	0.0125598	0.0665307	0.0665307
D9HTE9	0.0621774	0.0665799	0.0665799
O75607	0.0384942	0.0669254	0.0669254
Q96MP5	0.0271761	0.0670735	0.0670735
G3V325	0.027956	0.0672232	0.0672232
Q6FII1	0.0318449	0.0674679	0.0674679
A8K010	0.00589711	0.0674699	0.0674699
Q53G99	0.0101846	0.067522	0.067522
A0A024R718	0.0211497	0.0676464	0.0676464
A0A087WVM2	0.0676649	0.0213449	0.0676649
P08240	0.0491095	0.0676925	0.0676925
A0A024R608	0.000353296	0.0679605	0.0679605
E5FQ49	0.0205332	0.0684861	0.0684861
Q9NP77	0.0300744	0.0685298	0.0685298
B7Z532	0.0161255	0.0686672	0.0686672
Q5QJE6	0.0488238	0.0687345	0.0687345
A0A087WV46	0.059678	0.0688245	0.0688245
Q9BUL8	0.0161285	0.0689125	0.0689125
A0A0A8K9B4	0.0692459	0.0342188	0.0692459
A0A024RA52	0.0249454	0.069369	0.069369
P55263	0.0172334	0.0693937	0.0693937
A0A024R0Q7	0.06268	0.0696825	0.0696825
Q96AX1	0.0283522	0.0697801	0.0697801
A0A024RB76	0.0699956	0.0550337	0.0699956
Q8WXF1	0.0200312	0.0701282	0.0701282
Q6PD62	0.0287697	0.0702914	0.0702914
Q13200	0.022759	0.0704752	0.0704752
E7EMZ9	0.0080142	0.0705746	0.0705746
H0YHD0	0.0294828	0.0708178	0.0708178
Q14684	0.0709479	0.0351672	0.0709479
Q8NFI3	0.0668695	0.0710662	0.0710662
Q8TBX8	0.0117149	0.071178	0.071178
A0A024RC68	0.015085	0.0712976	0.0712976
A4D1N4	0.0714554	0.0443578	0.0714554
P54886	0.0229814	0.0715952	0.0715952
Q9NY61	0.0650594	0.0715999	0.0715999
A0A024R8S5	0.0503718	0.0719087	0.0719087
P43307	0.0288882	0.0719101	0.0719101
Q6P4A8	0.0720165	0.0363102	0.0720165
Q99424	0.0192496	0.0720765	0.0720765
P19652	0.0266669	0.0722028	0.0722028
Q15056	0.0404258	0.0723436	0.0723436
A0A0C4DFL7	0.0540852	0.0724124	0.0724124
P54578	0.0531973	0.0724967	0.0724967
A0A024R8I7	0.0200551	0.0725134	0.0725134
A0A0D9SFL2	0.0593398	0.0725769	0.0725769
Q9BRZ2	0.0652441	0.0727656	0.0727656
A0A0S2Z4Z9	0.0728632	0.053019	0.0728632
P13727	0.0728632	0.0211282	0.0728632
A0A024RCB2	0.0251856	0.072869	0.072869
Q8IVM0	0.011781	0.0730495	0.0730495
Q12913	0.052776	0.0730681	0.0730681
K7ELG9	0.0649807	0.0730729	0.0730729
B6E4X6	0.0270895	0.073125	0.073125
P30101	0.0341048	0.0731837	0.0731837
O94804	0.00844085	0.0732025	0.0732025
A0A0S2Z4C3	0.0510131	0.0732672	0.0732672
Q9Y4B6	0.00912374	0.0733484	0.0733484
A0A024QZ30	0.0347295	0.0733641	0.0733641
A4D1A8	0.0664237	0.073366	0.073366
P22413	0.0423374	0.0734843	0.0734843
Q9UL78	0.0186811	0.0735602	0.0735602
A0A024R7W0	0.0736445	0.0473018	0.0736445
A0A125QYY4	0.0124774	0.073768	0.073768
A2VCK8	0.0740048	0.0618972	0.0740048
Q8ND56	0.0630668	0.0740399	0.0740399
A0A024R486	0.0665578	0.074192	0.074192
A0A090N8Y5	0.0737175	0.0742158	0.0742158
B2RWN4	0.00759351	0.0742182	0.0742182
C9JFE4	0.0301262	0.0742567	0.0742567
Q5TBC7	0.0742928	0.0712366	0.0742928
P51688	0.0631871	0.0743608	0.0743608
O43396	0.0267931	0.074426	0.074426
A0A024R845	0.0348874	0.0746399	0.0746399
K7EKS1	0.00518724	0.0746639	0.0746639
F5GZG1	0.0046127	0.0747009	0.0747009
Q9NYU1	0.0684523	0.0748888	0.0748888
O43688	0.0750344	0.0334239	0.0750344
B3KPT9	0.0752028	0.0544435	0.0752028
A7YF73	0.0496745	0.075419	0.075419
Q7L2J0	0.0284836	0.075497	0.075497
A0A024R1U0	0.0305488	0.0758208	0.0758208
O15144	0.0373231	0.0759526	0.0759526
O43708	0.0760246	0.0361362	0.0760246
Q6FIF1	0.0760665	0.0748635	0.0760665
A0A024R7I7	0.027663	0.0761946	0.0761946
Q53XC6	0.0536417	0.0763405	0.0763405
Q9UHG3	0.0489023	0.0763441	0.0763441
Q16352	0.0745699	0.0763933	0.0763933
J3KNF5	0.0263256	0.0764465	0.0764465
E9PKE3	0.0765043	0.0695568	0.0765043
Q05209	0.03617	0.0766069	0.0766069
P50914	0.0476691	0.0766958	0.0766958
Q9BYD2	0.076825	0.0609718	0.076825
A0A0S2Z4Y3	0.0768603	0.0584005	0.0768603
Q01628	0.0700686	0.0771039	0.0771039
A0A024RDW2	0.0422839	0.0771584	0.0771584
E9PRF4	0.031862	0.077172	0.077172
Q96HE7	0.0433592	0.0772713	0.0772713
P04003	0.0676236	0.0774503	0.0774503
P42025	0.0775099	0.0755342	0.0775099
P63167	0.0462613	0.0776831	0.0776831
A0A0J9YYJ0	0.0528086	0.0776895	0.0776895
P26599	0.0472628	0.0777392	0.0777392
F8W8I6	0.0563451	0.0780249	0.0780249
P35610	0.0524724	0.0780313	0.0780313
B2R4P1	0.0367905	0.078046	0.078046
Q9Y2R4	0.0695194	0.0780985	0.0780985
A0A024R5S9	0.0401054	0.0783197	0.0783197
E9PQY3	0.0783246	0.0642257	0.0783246
A0A0A8JCD0	0.0163773	0.0785298	0.0785298
Q92522	0.0561459	0.0788441	0.0788441
A0A0A0MT83	0.0790099	0.0723435	0.0790099
Q9NQW7	0.0191539	0.0790556	0.0790556
P11171	0.0642081	0.0791705	0.0791705
B4DVS0	0.00685161	0.0793083	0.0793083
E9PKG1	0.0145477	0.0793159	0.0793159
E5KSL5	0.020013	0.0793464	0.0793464
P62249	0.020432	0.0793944	0.0793944
O75369	0.018035	0.0794023	0.0794023
O95834	0.0796145	0.0690538	0.0796145
Q5NV69	0.0799019	0.0787038	0.0799019
A0A087WVQ6	0.0202307	0.0800273	0.0800273
A0A024R732	0.046661	0.0801417	0.0801417
Q8NEZ4	0.0535105	0.0804475	0.0804475
A0A024R1F4	0.0500839	0.0804498	0.0804498
Q5JVF3	0.0772405	0.0806223	0.0806223
P18858	0.0808358	0.0757199	0.0808358
P30043	0.0454729	0.0808918	0.0808918
P39748	0.0501607	0.0812228	0.0812228
P41227	0.0121904	0.0812508	0.0812508
Q9NVS9	0.0311191	0.0812612	0.0812612
Q96P11	0.0790462	0.081344	0.081344
Q16270	0.0209423	0.0817008	0.0817008
P19320	0.0631219	0.0819103	0.0819103
Q00796	0.0734325	0.0819676	0.0819676
A0A024R0C7	0.0407597	0.0820554	0.0820554
P08779	0.0445018	0.0821082	0.0821082
P21796	0.0322867	0.0821203	0.0821203
Q5NDL2	0.0507599	0.082267	0.082267
Q1MW39	0.0337425	0.0823325	0.0823325
O14561	0.0678919	0.082422	0.082422
Q16768	0.0633469	0.0824726	0.0824726
A0A087X0R6	0.0232058	0.0825955	0.0825955
O95154	0.043356	0.0826271	0.0826271
O15069	0.0826687	0.0764744	0.0826687
B3KM21	0.0250631	0.0827398	0.0827398
P55157	0.071456	0.0827961	0.0827961
A0A087WZY5	0.0830044	0.0805821	0.0830044
Q53FE8	0.0830375	0.0555571	0.0830375
Q96DP0	0.0607796	0.0831937	0.0831937
A0A024RDT3	0.0833087	0.072363	0.0833087
Q9BTY2	0.0618421	0.0833615	0.0833615
Q3MIT2	0.00352505	0.0834048	0.0834048
P21266	0.0609321	0.0834952	0.0834952
A0A0A0MTN0	0.0505844	0.0836474	0.0836474
A0A087WV22	5.80537e-05	0.0838161	0.0838161
Q8WVY7	0.0839429	0.00979313	0.0839429
P32455	0.0286201	0.0839483	0.0839483
P46734	0.0064696	0.0840142	0.0840142
A0A0C4DG95	0.0840808	0.0591036	0.0840808
A0A0A0MT60	0.00129726	0.0842267	0.0842267
O75410	0.0842674	0.050039	0.0842674
P0DOX7	0.0842672	0.084637	0.084637
A0A024R830	0.0614282	0.0846526	0.0846526
A8IE48	0.0841822	0.0847194	0.0847194
P62314	0.0117826	0.0847258	0.0847258
Q9BY43	0.0848877	0.0802854	0.0848877
P14735	0.0306906	0.0849514	0.0849514
A0A024R2E9	0.0227594	0.0851232	0.0851232
A0A024R8U5	0.034887	0.0851945	0.0851945
Q8ND04	0.0578463	0.0852249	0.0852249
P07205	0.032435	0.0854033	0.0854033
Q06033	0.0854799	0.0731734	0.0854799
Q9UQB8	0.00793868	0.0855319	0.0855319
A0A024R8H5	0.0199319	0.0855833	0.0855833
Q5T280	0.0621902	0.0859043	0.0859043
Q92506	0.0814266	0.085991	0.085991
A0A024RB99	0.0861837	0.0624556	0.0861837
K7ELB8	0.0314145	0.0862636	0.0862636
A0A024R5K8	0.0376579	0.0864089	0.0864089
Q1W6G4	0.0556636	0.0864228	0.0864228
R4GMR5	0.0737178	0.0865229	0.0865229
Q15772	0.0865595	0.0329904	0.0865595
O75937	0.0684317	0.0865786	0.0865786
B4DZF6	0.0316976	0.0866274	0.0866274
A0A024QZN7	0.0711755	0.0871436	0.0871436
Q9UKY7	0.0125572	0.0871678	0.0871678
P30533	0.0790105	0.0873585	0.0873585
D3DU92	0.0161213	0.0874063	0.0874063
O95292	0.018494	0.0874769	0.0874769
P29372	0.0874176	0.087592	0.087592
E5KSU5	0.0878058	0.0623797	0.0878058
Q01804	0.0549888	0.0878228	0.0878228
P68431	0.0187472	0.0878308	0.0878308
F5GYJ5	0.0205979	0.0878578	0.0878578
A0A0S2Z652	0.0879219	0.0823681	0.0879219
A0A024R3Z6	0.053419	0.0879329	0.0879329
H3BNU1	0.0433995	0.0879502	0.0879502
Q9HBR0	0.0256718	0.088183	0.088183
B7Z1I7	0.00927882	0.0882199	0.0882199
P25445	0.0882341	0.0787584	0.0882341
Q86Y56	0.0538629	0.0883842	0.0883842
P55011	0.049528	0.0884706	0.0884706
A0A024RAM4	0.0249456	0.0887699	0.0887699
Q6P587	0.0772141	0.0888719	0.0888719
Q86WV6	0.0427885	0.0888719	0.0888719
Q9H3K6	0.0592221	0.0890803	0.0890803
Q9HB90	0.0891015	0.0870244	0.0891015
O60524	0.0895823	0.0818089	0.0895823
B2RB70	0.0552496	0.0897899	0.0897899
Q6FHZ7	0.0144359	0.0898534	0.0898534
P21912	0.0554541	0.0899161	0.0899161
P11274	0.0496776	0.0900629	0.0900629
O95822	0.052533	0.0902871	0.0902871
D9YZU7	0.0497384	0.0906561	0.0906561
Q9HCK8	0.00500499	0.0906619	0.0906619
A0A024R0E5	0.00413091	0.0909164	0.0909164
P07919	0.0452776	0.0911665	0.0911665
Q13363	0.0505854	0.0913184	0.0913184
A6NHR9	0.0708983	0.0913734	0.0913734
P02768	0.0636973	0.0914581	0.0914581
A0A024R483	0.016972	0.091558	0.091558
A0A024RDJ1	0.0363327	0.0915587	0.0915587
Q9NRY5	0.0916331	0.0644652	0.0916331
K7ELP0	0.089604	0.0916754	0.0916754
L7RSM7	0.0739718	0.0918235	0.0918235
O60502	0.0547685	0.0918672	0.0918672
K7EIJ8	0.00628552	0.0919173	0.0919173
Q9BTC0	0.092094	0.0502672	0.092094
Q13162	0.0225393	0.0921367	0.0921367
A0A024R3W7	0.0597065	0.0922153	0.0922153
Q9NZR1	0.00873305	0.0922676	0.0922676
B4DUI1	0.0672261	0.0923539	0.0923539
A0A090N8P9	0.0924669	0.0631423	0.0924669
A0A0X9TD88	0.0199322	0.0925304	0.0925304
Q7KZN9	0.0173347	0.0926559	0.0926559
Q9H1C4	0.00649247	0.0926776	0.0926776
A0A024R497	0.0662946	0.0926786	0.0926786
P02790	0.0559141	0.0928478	0.0928478
O60664	0.0505854	0.0930363	0.0930363
P54802	0.0642039	0.0931074	0.0931074
C9J0K6	0.0383354	0.0931862	0.0931862
E7EXA6	0.0209112	0.0933546	0.0933546
A0A0S2Z4Z0	0.0136647	0.0935629	0.0935629
H3BN02	0.0161719	0.0936077	0.0936077
A0A024R7X0	0.0209428	0.0938397	0.0938397
Q9BTT6	0.0938294	0.0942185	0.0942185
Q6GMV3	0.0582512	0.0942628	0.0942628
Q9Y2K1	0.0628053	0.0943867	0.0943867
C9J3D7	0.094419	0.064014	0.094419
D3DVW9	0.0917823	0.0944297	0.0944297
Q4G0J3	0.0944407	0.0727286	0.0944407
Q9NUU7	0.0121009	0.0944598	0.0944598
B7Z6C9	0.0213586	0.0944825	0.0944825
P10114	0.0136633	0.0947869	0.0947869
A0A024RB75	0.066823	0.0948268	0.0948268
P11277	0.0282197	0.0949746	0.0949746
D6RGV5	0.057549	0.0950095	0.0950095
A0A024R1T5	0.0222114	0.0950894	0.0950894
A0A024R7N1	0.0532185	0.095178	0.095178
A0A024R6A5	0.0261654	0.0954628	0.0954628
A0A023I905	0.0644451	0.0954972	0.0954972
Q16795	0.0244714	0.0955558	0.0955558
P50238	0.0273025	0.0957295	0.0957295
P49748	0.041145	0.0958259	0.0958259
P26022	0.0685684	0.0958408	0.0958408
P08603	0.0959105	0.0935274	0.0959105
I7AY72	0.026107	0.0961783	0.0961783
Q6ZRP7	0.0359161	0.0962417	0.0962417
P78316	0.0793543	0.0964044	0.0964044
B4DUU7	0.0966555	0.0785149	0.0966555
P00390	0.0692457	0.0966711	0.0966711
P19474	0.0325838	0.0967703	0.0967703
Q9UL82	0.0634422	0.0967739	0.0967739
A0A024R8K7	0.0315523	0.0969039	0.0969039
A0A024R7N2	0.0499482	0.0971642	0.0971642
A4D1U5	0.0973123	0.0971851	0.0973123
Q8N4T8	0.0593597	0.0974667	0.0974667
A0A024R9H1	0.0976215	0.0919317	0.0976215
A0A024R9T3	0.0386122	0.0978911	0.0978911
A0A0S2Z504	0.0182159	0.0979074	0.0979074
Q86VS8	0.0980188	0.0866184	0.0980188
A0A024R6H3	0.0233139	0.0981718	0.0981718
A0A024R829	0.0418596	0.0982087	0.0982087
Q8NC51	0.0397201	0.0984841	0.0984841
Q15120	0.065769	0.0984897	0.0984897
Q9Y4R8	0.0986182	0.0378212	0.0986182
P48643	0.0561457	0.0986715	0.0986715
Q14642	0.0990147	0.0369784	0.0990147
Q5TDE2	0.0376257	0.0990613	0.0990613
Q8IXK1	0.055479	0.100267	0.100267
O60749	0.0692457	0.100295	0.100295
A0A024RBJ3	0.01933	0.100307	0.100307
A0A024R663	0.0437372	0.100333	0.100333
Q9H269	0.0829465	0.100468	0.100468
Q16181	0.0514433	0.10051	0.10051
A0A0B4J1Z1	0.100523	0.089835	0.100523
A0A1S5UYZ9	0.0464612	0.100622	0.100622
Q9NYF8	0.0437361	0.100822	0.100822
Q14353	0.089646	0.100825	0.100825
Q15417	0.0448882	0.100975	0.100975
E7EVA0	0.0352046	0.101085	0.101085
P15531	0.0344168	0.101388	0.101388
Q92769	0.101451	0.0660322	0.101451
P25815	0.0452776	0.101464	0.101464
A0A024R6G4	0.0259176	0.101592	0.101592
P06702	0.10161	0.0859852	0.10161
Q05048	0.026132	0.101802	0.101802
A8ASI8	0.0386772	0.102099	0.102099
Q8NEJ9	0.0223194	0.102121	0.102121
B7Z1H3	0.0346898	0.102239	0.102239
O95714	0.102339	0.054671	0.102339
X6RAL5	0.0639529	0.102649	0.102649
A0A024R944	0.0820709	0.102711	0.102711
Q9Y5B9	0.0378268	0.103277	0.103277
A2A3R6	0.0241205	0.103455	0.103455
Q7L523	0.0520659	0.103471	0.103471
A0A140VK83	0.0948667	0.103739	0.103739
P50851	0.0350455	0.103793	0.103793
A0A0S2Z2Z6	0.0543162	0.103875	0.103875
P49914	0.0624288	0.104147	0.104147
B5MDU6	0.012173	0.104159	0.104159
B1AHB0	0.10418	0.0907731	0.10418
P23443	0.104283	0.102102	0.104283
A0A0S2Z3K4	0.0276363	0.104421	0.104421
Q96FS4	0.0725789	0.104544	0.104544
P34913	0.0529743	0.104557	0.104557
Q58WW2	0.0653225	0.104627	0.104627
Q86UA1	0.0653589	0.104775	0.104775
O94915	0.0309753	0.104857	0.104857
Q9UBW8	0.0672856	0.104934	0.104934
Q8V1	0.0951335	0.105036	0.105036
Q92520	0.0464612	0.105101	0.105101
A0A024RDB2	0.0468612	0.105104	0.105104
Q5ZEY3	0.0302669	0.105196	0.105196
Q96GG9	0.0512285	0.105719	0.105719
G0KXH0	0.0492671	0.105887	0.105887
A0A024R5S4	0.105914	0.0481936	0.105914
P82663	0.0709326	0.105965	0.105965
E5RIZ4	0.106037	0.0896878	0.106037
P15529	0.10604	0.0756152	0.10604
D6RBR7	0.000149754	0.106044	0.106044
Q14508	0.106065	0.0471664	0.106065
P05109	0.0980197	0.106138	0.106138
Q14692	0.0577558	0.106182	0.106182
Q93052	0.101974	0.106308	0.106308
A0A0C4DG86	0.06969	0.106337	0.106337
A0A024RAX2	0.09315	0.10651	0.10651
Q8NDA2	0.106574	0.0934674	0.106574
Q08379	0.0624276	0.107007	0.107007
O95861	0.107174	0.0775655	0.107174
P11177	0.0236592	0.107261	0.107261
A0A024R8L0	0.107534	0.0986351	0.107534
H0YAC1	0.0472604	0.107747	0.107747
P14854	0.0433595	0.107756	0.107756
O95379	0.0282198	0.107917	0.107917
Q9P0J0	0.0308329	0.108113	0.108113
A0A1C3PI38	0.108209	0.035869	0.108209
A0A024R6K8	0.0652459	0.108245	0.108245
B4DJI3	0.0721092	0.108362	0.108362
B4E3L3	0.0359408	0.108395	0.108395
P01859	0.0520963	0.108536	0.108536
D3DTX7	0.0545419	0.108559	0.108559
B2RDU6	0.0373223	0.108604	0.108604
A0A024R248	0.1088	0.102126	0.1088
O75391	0.0369669	0.108816	0.108816
Q9NU22	0.0271767	0.108835	0.108835
Q8NEU8	0.00593146	0.108934	0.108934
A0A024RBC7	0.0480757	0.108999	0.108999
D6RID8	0.0627038	0.109372	0.109372
Q12974	0.0397183	0.109484	0.109484
O43491	0.043738	0.109632	0.109632
Q12882	0.0314075	0.109899	0.109899
B7Z4C4	0.0113625	0.109903	0.109903
Q9H930	0.103313	0.110083	0.110083
B9A6J2	0.0339479	0.110131	0.110131
Q02127	0.0692932	0.110294	0.110294
Q99584	0.0649853	0.110529	0.110529
P50458	0.0204287	0.110601	0.110601
A0A024QZ77	0.0720157	0.110708	0.110708
A0A024R705	0.0510132	0.110778	0.110778
P16401	0.111003	0.0948047	0.111003
Q0VAS5	0.111003	0.0614796	0.111003
Q96CG8	0.0709479	0.111392	0.111392
A0A024R5F0	0.0548632	0.111499	0.111499
P07327	0.0374661	0.111704	0.111704
U3KX66	0.0563263	0.112044	0.112044
Q8N142	0.0435338	0.112391	0.112391
M0QYZ2	0.0545422	0.11243	0.11243
B9EJA8	0.0468339	0.112521	0.112521
P08294	0.0657688	0.112661	0.112661
Q5SQT9	0.0621762	0.112767	0.112767
P48651	0.0690667	0.1129	0.1129
G5E9A6	0.0104515	0.112949	0.112949
Q15084	0.0177642	0.113137	0.113137
A0A0S2Z3Z9	0.0439017	0.113155	0.113155
Q9Y509	0.113321	0.0505729	0.113321
H9ZYJ2	0.113348	0.062865	0.113348
A0A024R156	0.0486187	0.113356	0.113356
A0A140VK93	0.0629337	0.113386	0.113386
B4DMI7	0.1136	0.0940843	0.1136
O43464	0.0435466	0.113686	0.113686
A6NIT2	0.0174964	0.113842	0.113842
P15374	0.0778096	0.114173	0.114173
Q96NN9	0.0618943	0.114434	0.114434
Q15262	0.114515	0.102943	0.114515
P09661	0.0167154	0.115037	0.115037
Q9H5Q4	0.0627789	0.115223	0.115223
Q9UIV1	0.0145002	0.115313	0.115313
P55036	0.0199319	0.115435	0.115435
P04220	0.115519	0.0780257	0.115519
P02008	0.0941764	0.115618	0.115618
A0A024R9P6	0.024004	0.115705	0.115705
Q58A70	0.113637	0.115724	0.115724
O75874	0.0468602	0.115833	0.115833
X6R2W0	0.082072	0.116042	0.116042
Q9H8W4	0.116071	0.0629914	0.116071
Q9Y6H1	0.0294336	0.116102	0.116102
Q8WXX0	0.0163885	0.116731	0.116731
O14976	0.0573132	0.116774	0.116774
Q9NQR4	0.0561459	0.11678	0.11678
P01112	0.0338602	0.116921	0.116921
Q6NZI2	0.10418	0.117167	0.117167
A0A024R2Q5	0.117334	0.0640581	0.117334
P78527	0.10381	0.117454	0.117454
Q08257	0.0249455	0.117541	0.117541
Q96HN2	0.0333377	0.118173	0.118173
A0A087WVI4	0.118423	0.0600774	0.118423
F5GXX5	0.118548	0.108029	0.118548
Q9ULX3	0.0391711	0.118593	0.118593
Q8WZ82	0.0425231	0.11862	0.11862
D6R9Z7	0.0839508	0.118857	0.118857
P00747	0.118955	0.0497447	0.118955
B4E3Q9	0.0266639	0.119156	0.119156
A0A024QYV7	0.0388417	0.119212	0.119212
O75475	0.100162	0.119223	0.119223
O60635	0.0166081	0.119345	0.119345
A0A0S2Z569	0.0218888	0.119523	0.119523
D6REB5	0.0978562	0.119525	0.119525
P61960	0.0842669	0.11953	0.11953
P62879	0.0626809	0.119539	0.119539
Q9UI26	0.0575094	0.119564	0.119564
P53999	0.0342595	0.119774	0.119774
P00973	0.0239922	0.119824	0.119824
A0A0C4DGQ8	0.0439259	0.119946	0.119946
Q1KMD3	0.0491098	0.119993	0.119993
P98171	0.0736944	0.120233	0.120233
Q92783	0.114911	0.120275	0.120275
B2CM70	0.111002	0.120378	0.120378
F1T0F7	0.0288867	0.120441	0.120441
P82970	0.0643811	0.12048	0.12048
P51570	0.120592	0.0591682	0.120592
Q5HYM0	0.0752525	0.120788	0.120788
Q9H0C8	0.0407846	0.12086	0.12086
D3DX01	0.0990866	0.1209	0.1209
P29401	0.119771	0.121003	0.121003
O76094	0.0745805	0.121018	0.121018
Q86U44	0.121216	0.0742733	0.121216
Q14019	0.074581	0.121592	0.121592
Q16186	0.0476688	0.122012	0.122012
D3DQU2	0.0161285	0.122029	0.122029
A0A024R3C4	0.0777637	0.122039	0.122039
B2R7B5	0.122115	0.0663295	0.122115
Q6JQN1	0.101246	0.122269	0.122269
Q9NYM9	0.0527122	0.122321	0.122321
Q96T23	0.0520464	0.122375	0.122375
Q0VD83	0.0379955	0.122668	0.122668
O95342	0.0916962	0.122931	0.122931
Q9Y2Y8	0.0613595	0.123011	0.123011
E9KL23	0.0629333	0.12305	0.12305
A0A0C4DGS6	0.106443	0.12316	0.12316
Q92576	0.123226	0.0898106	0.123226
P30049	0.0766236	0.123405	0.123405
Q9H3Z4	0.0611781	0.123424	0.123424
Q9BXB4	0.123577	0.110267	0.123577
Q8NEJ1	0.123598	0.0987634	0.123598
Q99766	0.0636139	0.123762	0.123762
Q9UGM3	0.099087	0.123822	0.123822
Q8TD43	0.123915	0.10344	0.123915
P42696	0.123999	0.084178	0.123999
Q7Z3B1	0.0888544	0.124006	0.124006
P80297	0.106912	0.124248	0.124248
A0A024R7E1	0.0373704	0.124281	0.124281
Q16537	0.124332	0.103841	0.124332
A0A0A0MQU4	0.124725	0.065906	0.124725
P27797	0.0887897	0.124783	0.124783
P35998	0.0529753	0.124947	0.124947
Q7Z6I6	0.103234	0.125515	0.125515
Q70V15	0.040803	0.125525	0.125525
D5MQE1	0.0538565	0.126134	0.126134
L0R849	0.119232	0.126343	0.126343
B3KUF3	0.0685248	0.126531	0.126531
Q9UP52	0.0842669	0.126621	0.126621
A0A024R7L2	0.0335494	0.126683	0.126683
Q96A35	0.126872	0.100637	0.126872
E9PNW4	0.118143	0.127195	0.127195
Q53FV1	0.00389753	0.127476	0.127476
O96008	0.057786	0.127538	0.127538
Q8TDN6	0.095212	0.127814	0.127814
A0A024R2G9	0.128156	0.113211	0.128156
E9PDU6	0.0680436	0.128422	0.128422
Q12840	0.042709	0.128727	0.128727
A0A024R3J7	0.0924687	0.128922	0.128922
A0A125U0U7	0.129012	0.0879787	0.129012
Q9Y4L1	0.0474654	0.129084	0.129084
D6RER5	0.0911166	0.129088	0.129088
A0A024R496	0.0106947	0.129175	0.129175
Q6VFQ6	0.0796143	0.129491	0.129491
P26641	0.0176747	0.129579	0.129579
P04899	0.123078	0.129582	0.129582
Q9HCS7	0.0884702	0.129584	0.129584
Q96H20	0.0575492	0.129694	0.129694
B4E2Q0	0.129773	0.124586	0.129773
V9HWJ5	0.129882	0.0855029	0.129882
J3KQL8	0.0554541	0.129929	0.129929
A0A024RDF8	0.130314	0.129853	0.130314
O43678	0.0501602	0.130509	0.130509
Q6XYC5	0.120052	0.130578	0.130578
A0A024R974	0.13073	0.0684738	0.13073
A0A024R6W0	0.0697936	0.130744	0.130744
O14933	0.018867	0.130933	0.130933
P33176	0.0327337	0.131097	0.131097
A6NF31	0.105296	0.131306	0.131306
Q99487	0.131379	0.03136	0.131379
A0A024R374	0.117334	0.131573	0.131573
Q9BPW8	0.0606855	0.131629	0.131629
Q86X83	0.022203	0.131658	0.131658
P18827	0.0458629	0.131688	0.131688
B1AMS2	0.0474642	0.131883	0.131883
A2J1N0	0.0608905	0.131945	0.131945
Q16799	0.0614276	0.13197	0.13197
A0A024QYX0	0.00512328	0.131982	0.131982
A1L484	0.0497179	0.132103	0.132103
P62316	0.0606851	0.132229	0.132229
A0A0D9SGE8	0.0805048	0.132464	0.132464
Q9UHL4	0.0911136	0.132464	0.132464
A0A140VKE2	0.132499	0.0741285	0.132499
P40306	0.0121654	0.132511	0.132511
P47897	0.0334898	0.132513	0.132513
A0A024R4E7	0.0987294	0.132552	0.132552
B4DPQ0	0.0342606	0.132687	0.132687
Q99459	0.0692465	0.13281	0.13281
A0A024R9U9	0.132937	0.0550467	0.132937
Q99583	0.0500729	0.133059	0.133059
O15247	0.0220998	0.133259	0.133259
P18615	0.0246687	0.133286	0.133286
Q96BY6	0.0374417	0.133317	0.133317
Q13724	0.0575494	0.133467	0.133467
A0A024R5Q9	0.099087	0.13351	0.13351
A0A024R7F4	0.104787	0.133645	0.133645
A0A0C4DH07	0.0754516	0.133858	0.133858
P08514	0.0488856	0.13386	0.13386
J3QSU6	0.0227891	0.134194	0.134194
Q13131	0.049528	0.134206	0.134206
Q8NBU5	0.0454639	0.134241	0.134241
B2R4W8	0.0416888	0.134264	0.134264
P00734	0.116529	0.134351	0.134351
Q5NV90	0.0624267	0.134601	0.134601
O43242	0.0267937	0.134728	0.134728
Q9BU02	0.111233	0.134978	0.134978
Q9UQ35	0.072863	0.135027	0.135027
A0A024R3E3	0.0811428	0.135052	0.135052
Q6PJ25	0.0842547	0.135171	0.135171
P48163	0.123078	0.135358	0.135358
Q9UFC0	0.118762	0.135363	0.135363
A0A0C4DGQ5	0.135597	0.117667	0.135597
Q9UEU0	0.13577	0.126438	0.13577
O75882	0.111795	0.135972	0.135972
Q8NF37	0.13649	0.13535	0.13649
Q14764	0.107553	0.136579	0.136579
Q96RS6	0.0420508	0.136887	0.136887
P21333	0.0400722	0.136914	0.136914
Q7L5D6	0.0112267	0.136968	0.136968
Q8IXM3	0.0711723	0.137195	0.137195
Q86X29	0.0654913	0.137222	0.137222
Q96CN7	0.0657686	0.137507	0.137507
Q8N668	0.137645	0.104184	0.137645
Q8N163	0.0931498	0.137901	0.137901
A0A024RC00	0.116128	0.138004	0.138004
P62312	0.0341344	0.138021	0.138021
D3DP16	0.097313	0.138222	0.138222
Q93008	0.138293	0.124505	0.138293
Q6PCE3	0.125599	0.13838	0.13838
Q6IC98	0.091893	0.138428	0.138428
Q8IUC4	0.100583	0.138669	0.138669
A0A024RDL6	0.0642126	0.139066	0.139066
Q8N6M0	0.108286	0.139145	0.139145
D3DS14	0.0931067	0.139249	0.139249
Q9H0P0	0.0391834	0.139285	0.139285
Q9NW68	0.0743829	0.139354	0.139354
Q9NPR9	0.139536	0.113813	0.139536
A0A0S2Z3T3	0.0941114	0.13978	0.13978
F8W038	0.0987294	0.139851	0.139851
Q32Q12	0.0861833	0.139958	0.139958
K7ELC2	0.0568438	0.140047	0.140047
Q6ICQ4	0.0284015	0.140064	0.140064
P19623	0.14011	0.122934	0.14011
P40121	0.0505852	0.140254	0.140254
Q13707	0.0216749	0.140415	0.140415
Q8NFV4	0.0830072	0.140472	0.140472
R4QU15	0.140477	0.140574	0.140574
P34949	0.0499484	0.140653	0.140653
B1AH77	0.128586	0.140815	0.140815
Q14520	0.060109	0.140849	0.140849
A0A024R9G3	0.0566104	0.140865	0.140865
Q6ZMU5	0.141069	0.109593	0.141069
Q6ICS0	0.0760115	0.141087	0.141087
A0A024QZZ6	0.0435482	0.141115	0.141115
Q92667	0.139191	0.141479	0.141479
B1ALW7	0.123913	0.141698	0.141698
O15260	0.0298482	0.141709	0.141709
Q9Y676	0.036892	0.141725	0.141725
A0A024R3T3	0.136479	0.141905	0.141905
Q8IY81	0.0441098	0.141907	0.141907
Q9Y3I0	0.141943	0.111793	0.141943
Q9Y5B6	0.0534082	0.141959	0.141959
Q9UIA9	0.0556839	0.141969	0.141969
Q5T8P6	0.142269	0.0623674	0.142269
E5KNY5	0.0529755	0.142281	0.142281
F1T0F0	0.0689384	0.142348	0.142348
A0A024QZY1	0.142404	0.0813012	0.142404
Q9BVJ6	0.060922	0.142429	0.142429
H0Y5C2	0.142465	0.141721	0.142465
A0A1W2PQB1	0.142774	0.0920369	0.142774
Q14204	0.0629324	0.142787	0.142787
H0Y7M0	0.143083	0.068313	0.143083
P11021	0.0251856	0.143322	0.143322
O60678	0.143326	0.119727	0.143326
D9IAI1	0.0400722	0.143472	0.143472
Q8NBL1	0.0461956	0.143505	0.143505
P06727	0.143793	0.118816	0.143793
P63218	0.143793	0.0804689	0.143793
O60240	0.0594576	0.143886	0.143886
C9JPR9	0.0907996	0.14405	0.14405
P26038	0.128157	0.144057	0.144057
Q8N1F7	0.112955	0.144212	0.144212
Q16478	0.0972354	0.144245	0.144245
Q86UX7	0.10381	0.144312	0.144312
Q14247	0.0740046	0.144427	0.144427
J3QQW9	0.0440888	0.144556	0.144556
A6NDB9	0.105782	0.144627	0.144627
C9JEE0	0.0390509	0.144662	0.144662
B5BU32	0.14404	0.145159	0.145159
A0A024R4D1	0.033642	0.145239	0.145239
E9PLK3	0.128157	0.145248	0.145248
A0A024R9C1	0.142866	0.145385	0.145385
A0A024R1N1	0.0454731	0.145392	0.145392
P41218	0.0431715	0.145581	0.145581
P18583	0.139195	0.145715	0.145715
A0A0G2JMW3	0.0842033	0.14585	0.14585
Q6GPH4	0.103108	0.146321	0.146321
Q01415	0.139199	0.146333	0.146333
A0A090N8Q3	0.0288375	0.146382	0.146382
Q5TEU4	0.146424	0.121133	0.146424
Q96RW7	0.0449887	0.146499	0.146499
Q96K76	0.0621766	0.146625	0.146625
A0A087WVI1	0.146744	0.107576	0.146744
Q96FJ2	0.140109	0.146824	0.146824
Q96S55	0.0829723	0.146959	0.146959
P49841	0.044899	0.147062	0.147062
P02743	0.0751605	0.147212	0.147212
P27449	0.0842031	0.147413	0.147413
A0A0D9SEN1	0.062166	0.147422	0.147422
B4DFR3	0.0232035	0.147625	0.147625
A0A024R7X6	0.050339	0.147659	0.147659
A8YXX4	0.103073	0.147819	0.147819
Q9H1H9	0.0685915	0.147884	0.147884
A0A0A0MSS8	0.030406	0.148019	0.148019
A0A087X1G7	0.0363314	0.148069	0.148069
A0A0S2Z4W2	0.0119526	0.148149	0.148149
A0A024R6X2	0.0858618	0.148193	0.148193
Q9BX59	0.0281131	0.148419	0.148419
A0A0J9YXX1	0.0763781	0.148487	0.148487
A0A024R1X9	0.0280792	0.148585	0.148585
O95674	0.0649842	0.148653	0.148653
Q5HYL6	0.0616751	0.148675	0.148675
B7WP74	0.148962	0.0956122	0.148962
Q86TX2	0.120182	0.149083	0.149083
Q9UL72	0.0437377	0.149268	0.149268
E5RHW4	0.0573132	0.14935	0.14935
Q5JPC1	0.133066	0.149378	0.149378
F6SF04	0.0663745	0.149611	0.149611
Q8N5K1	0.0540903	0.149723	0.149723
A0A024R4A2	0.149891	0.112289	0.149891
P0DOX3	0.0497875	0.150282	0.150282
C4IXS7	0.112675	0.150574	0.150574
Q5XKE5	0.114526	0.150725	0.150725
P19827	0.066032	0.150826	0.150826
B4DUF9	0.0409853	0.15085	0.15085
Q6NUQ2	0.0941289	0.150916	0.150916
A0A0J9YX35	0.0537639	0.151166	0.151166
P80723	0.0573136	0.1515	0.1515
A0A024R753	0.0425849	0.151562	0.151562
P23634	0.0609657	0.151689	0.151689
A0A024R9N3	0.0312638	0.151851	0.151851
A0A0S2Z3Q4	0.148488	0.152041	0.152041
Q9Y2P5	0.0242371	0.152339	0.152339
A0A0K0K1K4	0.120592	0.152367	0.152367
A0A024RBL2	0.0769172	0.152562	0.152562
Q9BX97	0.0636956	0.152729	0.152729
Q5TCU3	0.10418	0.152751	0.152751
Q96N76	0.152779	0.13086	0.152779
A0A024RAE4	0.139199	0.152784	0.152784
P49189	0.0443098	0.152849	0.152849
Q14435	0.0900785	0.152877	0.152877
Q6ZMP0	0.0894338	0.153213	0.153213
G3V145	0.0772127	0.153247	0.153247
A0A024RDV9	0.0773507	0.153386	0.153386
A0A024R8U8	0.0917736	0.15357	0.15357
Q8WXD2	0.101017	0.153615	0.153615
A0A024R0Z3	0.0242373	0.153685	0.153685
P53675	0.0253928	0.153702	0.153702
H0YI08	0.0799069	0.154341	0.154341
B4DUE4	0.0791939	0.154495	0.154495
G3V1C3	0.0482818	0.154612	0.154612
O75170	0.0681598	0.15466	0.15466
Q69FE3	0.036571	0.155058	0.155058
A5YM53	0.056378	0.155078	0.155078
F8VXG7	0.0184348	0.155131	0.155131
A0A024RD15	0.0681616	0.155309	0.155309
P07357	0.105296	0.155363	0.155363
Q9Y277	0.146127	0.155485	0.155485
A0A1W2PPH1	0.065507	0.155605	0.155605
Q15126	0.0987285	0.156	0.156
P09417	0.0833187	0.156038	0.156038
P09012	0.0126935	0.156254	0.156254
Q5TH30	0.0839495	0.15627	0.15627
P05546	0.0662948	0.156272	0.156272
Q9UK59	0.0913714	0.156324	0.156324
A0A087WVS8	0.132385	0.156407	0.156407
A0A024R4Q8	0.0489012	0.156664	0.156664
A0A024RBK4	0.117014	0.156839	0.156839
Q14BD4	0.0581128	0.157166	0.157166
A2JA19	0.13806	0.15735	0.15735
P09327	0.020635	0.157466	0.157466
A0A024R2L1	0.157517	0.0434621	0.157517
B4E1E2	0.124335	0.15773	0.15773
Q6NUM9	0.139652	0.157852	0.157852
Q5VW32	0.0262896	0.157873	0.157873
A0A0S2Z5X1	0.158441	0.145525	0.158441
O75844	0.0222117	0.15866	0.15866
A0A024RCV5	0.112955	0.158763	0.158763
A0A140VKH4	0.0973114	0.158822	0.158822
H3BST1	0.159103	0.0800424	0.159103
Q6Z5	0.0547173	0.15915	0.15915
Q8TDD1	0.159171	0.0491303	0.159171
A0A1W2PQ51	0.0238889	0.159257	0.159257
Q9NX98	0.0161213	0.159263	0.159263
P52948	0.0470615	0.159347	0.159347
Q96DE0	0.0737165	0.159422	0.159422
Q92747	0.054316	0.159484	0.159484
O00567	0.0516609	0.159531	0.159531
Q96EH3	0.104048	0.159916	0.159916
P20933	0.0941513	0.159961	0.159961
E7ESY4	0.0502766	0.159994	0.159994
A0A024QZ95	0.0552252	0.160016	0.160016
P51606	0.122946	0.160192	0.160192
A0A0G2JPZ6	0.104986	0.160464	0.160464
Q3KNV1	0.0407845	0.160687	0.160687
Q8WW59	0.100884	0.161109	0.161109
A0A0D9SF53	0.0566108	0.161173	0.161173
P29353	0.0527532	0.161282	0.161282
Q96LJ7	0.0566371	0.161286	0.161286
Q8N5C6	0.16137	0.0621163	0.16137
P02675	0.0379956	0.161734	0.161734
Q9Y4C2	0.0276835	0.161796	0.161796
A0A024R0R4	0.112172	0.161813	0.161813
B7Z3F8	0.145916	0.162095	0.162095
A0A024RAV2	0.0769185	0.162132	0.162132
Q6PIF6	0.0376408	0.162255	0.162255
Q96TA2	0.103806	0.162322	0.162322
S4R3H4	0.153284	0.16233	0.16233
A0A024R7J0	0.0594056	0.162336	0.162336
Q9ULI0	0.0728634	0.162505	0.162505
O94992	0.0866259	0.162954	0.162954
Q10469	0.136941	0.162969	0.162969
P28066	0.132937	0.163082	0.163082
P48506	0.163179	0.132286	0.163179
C9JF46	0.154649	0.163399	0.163399
Q16851	0.0987301	0.163513	0.163513
D3DWY7	0.00737763	0.163691	0.163691
Q6RFH5	0.0539675	0.163737	0.163737
A0A087X020	0.0363321	0.164314	0.164314
Q71DI3	0.0337463	0.164348	0.164348
B3KUN1	0.032584	0.164361	0.164361
Q96L93	0.164524	0.0854812	0.164524
A0A0A0MTQ5	0.165207	0.147512	0.165207
H0Y7N1	0.131096	0.165296	0.165296
Q9Y5J1	0.0493349	0.165464	0.165464
Q7L5N7	0.112564	0.165512	0.165512
A0AUM2	0.161667	0.165615	0.165615
B4DZS7	0.0241797	0.165697	0.165697
P04406	0.0775113	0.165956	0.165956
A0A024R475	0.043171	0.166057	0.166057
A0A024R896	0.095909	0.166057	0.166057
Q6IBT1	0.0976651	0.166194	0.166194
X6RAH8	0.094915	0.166606	0.166606
B4DPP8	0.145659	0.166736	0.166736
P13498	0.0178546	0.166882	0.166882
Q96CW5	0.0112876	0.166936	0.166936
P07814	0.0720155	0.166982	0.166982
P00738	0.071456	0.167036	0.167036
Q86WQ0	0.0106405	0.16717	0.16717
A0A024RD11	0.16318	0.167173	0.167173
B1AK13	0.0573134	0.1674	0.1674
H7C579	0.0228703	0.167435	0.167435
Q9Y4E8	0.0708981	0.167587	0.167587
B1AKJ6	0.0558138	0.167662	0.167662
Q9UPY8	0.167752	0.0761657	0.167752
A0A024RDY3	0.039545	0.167763	0.167763
P10606	0.0322868	0.167817	0.167817
A0A024R163	0.102339	0.168402	0.168402
A0A024R843	0.0361187	0.168445	0.168445
A0A024R994	0.116127	0.168642	0.168642
J3KPF0	0.0573123	0.168784	0.168784
Q7Z4H3	0.0793006	0.168986	0.168986
Q9BYT8	0.0495283	0.169147	0.169147
A1L3A9	0.169313	0.0687819	0.169313
Q9Y221	0.144451	0.169431	0.169431
Q8IXJ6	0.0190033	0.169477	0.169477
A0A0S2Z5P5	0.0703333	0.16966	0.16966
O95183	0.0392475	0.170038	0.170038
Q13144	0.161669	0.170328	0.170328
Q13308	0.0525313	0.170791	0.170791
A0A024RDF3	0.170868	0.146769	0.170868
P12931	0.0580234	0.171022	0.171022
D3DQ30	0.108283	0.171192	0.171192
Q6ZRV2	0.0731145	0.171272	0.171272
P02671	0.0393697	0.17161	0.17161
D3DSM0	0.171711	0.107498	0.171711
Q9NZU5	0.0836352	0.171868	0.171868
Q99797	0.0493185	0.171874	0.171874
D9YZV0	0.0613226	0.172086	0.172086
Q86VW0	0.132681	0.172153	0.172153
Q6P1N0	0.0520964	0.172304	0.172304
B4DN39	0.0332882	0.172535	0.172535
R4GMX5	0.151513	0.172538	0.172538
P13797	0.0708971	0.172661	0.172661
P42331	0.0949088	0.172668	0.172668
Q99611	0.172801	0.0518095	0.172801
Q9NQH7	0.0698039	0.172927	0.172927
Q86UA3	0.149916	0.173031	0.173031
Q9BRT2	0.064103	0.173867	0.173867
A0A024RC33	0.0404275	0.173997	0.173997
Q8N335	0.174008	0.0913652	0.174008
A0A024R897	0.174008	0.104042	0.174008
A0A024R883	0.0990859	0.174021	0.174021
B4DTS2	0.112524	0.174049	0.174049
A0A024R4K9	0.0908822	0.174077	0.174077
Q13263	0.0306903	0.174184	0.174184
P58546	0.121831	0.174259	0.174259
Q96PE7	0.0617434	0.174283	0.174283
P14410	0.174535	0.109136	0.174535
P51116	0.17454	0.0598397	0.17454
Q15758	0.0397198	0.174584	0.174584
B2R6L0	0.10015	0.174915	0.174915
A0A024RDT6	0.063858	0.174965	0.174965
Q07960	0.115328	0.17506	0.17506
A0A024RBR3	0.164697	0.175159	0.175159
P13010	0.0717353	0.175181	0.175181
A0A024R4H0	0.0647265	0.175346	0.175346
A0A0S2Z4B7	0.175572	0.102979	0.175572
A0A024R1Y7	0.0188671	0.175661	0.175661
Q8IY21	0.103073	0.175811	0.175811
Q8NEW0	0.0429829	0.176376	0.176376
Q5T440	0.0322869	0.17641	0.17641
Q8NB16	0.131177	0.176416	0.176416
A8MQB8	0.0997003	0.176924	0.176924
B0QY89	0.0198335	0.177157	0.177157
O14974	0.0331857	0.177207	0.177207
Q6P4Q7	0.152311	0.177284	0.177284
Q96F85	0.0266526	0.17796	0.17796
A0A024R7G7	0.17823	0.0720118	0.17823
Q5T6J7	0.178405	0.152739	0.178405
O75764	0.0204333	0.178537	0.178537
Q9BUU9	0.178651	0.1719	0.178651
Q15052	0.106315	0.178694	0.178694
Q15124	0.136941	0.178724	0.178724
Q09666	0.0884608	0.17878	0.17878
P26196	0.0464607	0.178783	0.178783
Q2TAB5	0.127933	0.178806	0.178806
O95169	0.10642	0.178886	0.178886
Q9NRC6	0.0126175	0.179097	0.179097
Q5QPR3	0.164699	0.179103	0.179103
E9PPP7	0.179187	0.106456	0.179187
P63096	0.179321	0.158603	0.179321
A0A0S2Q0B1	0.0487872	0.179416	0.179416
A0A024R529	0.085541	0.179453	0.179453
Q96QA5	0.171481	0.179472	0.179472
Q12962	0.101396	0.179596	0.179596
Q9BYN8	0.0921286	0.179646	0.179646
O43819	0.0955046	0.17981	0.17981
Q96EL3	0.0280295	0.179857	0.179857
Q5T160	0.179886	0.16169	0.179886
Q15393	0.051228	0.179982	0.179982
Q15628	0.0379643	0.18018	0.18018
Q549N0	0.049318	0.180384	0.180384
A0A024QZ34	0.0711725	0.180461	0.180461
Q9H0R5	0.0406598	0.180541	0.180541
P50336	0.00641958	0.180597	0.180597
Q14966	0.120162	0.180706	0.180706
A0A024R5C4	0.119362	0.180844	0.180844
F8W9F9	0.0505281	0.180989	0.180989
Q86UY8	0.128745	0.181042	0.181042
E9PF32	0.0981274	0.181316	0.181316
O95479	0.14333	0.181547	0.181547
Q5JTZ9	0.182016	0.124136	0.182016
Q9BWU5	0.182016	0.164279	0.182016
Q96A00	0.182673	0.165316	0.182673
Q9Y2H1	0.182741	0.141419	0.182741
P32969	0.0614274	0.182839	0.182839
A0A024R1X5	0.0718327	0.182949	0.182949
P17301	0.0676244	0.183107	0.183107
Q9H9P8	0.0636962	0.183114	0.183114
P42356	0.183325	0.174284	0.183325
A0A024RAY7	0.112846	0.183363	0.183363
O94919	0.152799	0.183433	0.183433
Q6ZUJ8	0.0316985	0.183498	0.183498
A0A109PW41	0.108695	0.18376	0.18376
P16403	0.184189	0.140832	0.184189
Q562T7	0.0352689	0.18421	0.18421
A0A024R9G7	0.0628274	0.184344	0.184344
Q9NP72	0.0413253	0.184448	0.184448
P82673	0.141479	0.18466	0.18466
Q9BSH4	0.0461876	0.184713	0.184713
Q8WXI4	0.0686234	0.184718	0.184718
P00488	0.184736	0.150054	0.184736
B4E2S7	0.124754	0.18477	0.18477
A0A0A0MS56	0.142867	0.18495	0.18495
Q9BZK7	0.142404	0.184961	0.184961
Q9Y5B0	0.184992	0.0883854	0.184992
B7ZLK1	0.0764428	0.185191	0.185191
P83916	0.097836	0.185254	0.185254
A0A024R3H9	0.142173	0.185438	0.185438
O43920	0.0458665	0.185542	0.185542
A0A024RCB3	0.0692467	0.185655	0.185655
A0A0U1RR27	0.134176	0.185802	0.185802
Q13867	0.0772141	0.185809	0.185809
A0A024R6C9	0.0717341	0.185914	0.185914
O75629	0.0912901	0.186272	0.186272
P49913	0.0969113	0.186297	0.186297
P49756	0.17139	0.186362	0.186362
A0A024R6N2	0.186379	0.0962973	0.186379
Q9NXS2	0.00464929	0.186602	0.186602
A0A087WTT9	0.142516	0.186617	0.186617
Q9NQG5	0.057786	0.186673	0.186673
A0A024R746	0.186679	0.0388268	0.186679
P49902	0.025794	0.186786	0.186786
H7BXD5	0.0687017	0.187566	0.187566
Q6TXQ4	0.0460443	0.187615	0.187615
P05107	0.0830074	0.187809	0.187809
Q6PCB0	0.0858627	0.188147	0.188147
Q99959	0.10642	0.188314	0.188314
Q5TDE9	0.0703373	0.188363	0.188363
B7ZAF6	0.101247	0.188385	0.188385
C5H6M5	0.188557	0.144172	0.188557
P43652	0.188586	0.110719	0.188586
Q9BY77	0.0856739	0.188621	0.188621
Q5T0R9	0.112543	0.189057	0.189057
P48668	0.18914	0.184026	0.18914
O95425	0.167252	0.189319	0.189319
A0A024RAV7	0.109085	0.189509	0.189509
A0A0S2Z3L0	0.0429829	0.18956	0.18956
A0A024R2U6	0.189708	0.0859554	0.189708
H7C2Q8	0.190019	0.173707	0.190019
Q9H832	0.190251	0.167747	0.190251
Q8IYS2	0.113658	0.19035	0.19035
Q9P299	0.0830348	0.190487	0.190487
P01024	0.0728634	0.190712	0.190712
Q14032	0.0636057	0.190754	0.190754
Q7Z4Q2	0.109064	0.190809	0.190809
A0A0C4DGE4	0.117021	0.190898	0.190898
Q7Z2U7	0.114516	0.190924	0.190924
Q9Y5X2	0.15892	0.190998	0.190998
A0A024R930	0.13106	0.191033	0.191033
A0A0S2Z491	0.0484882	0.191127	0.191127
A0A024QZF6	0.191225	0.107562	0.191225
Q4KMP7	0.0362744	0.191235	0.191235
B4E3S9	0.0592216	0.19129	0.19129
Q96HS1	0.0941777	0.191393	0.191393
E7EX90	0.176651	0.191487	0.191487
Q8IV36	0.0994442	0.191594	0.191594
A0A024RDL8	0.156701	0.191602	0.191602
A0A1W2PPZ5	0.145659	0.191615	0.191615
D0PNI1	0.109076	0.191702	0.191702
Q9BU61	0.181818	0.192096	0.192096
P32321	0.0866536	0.192113	0.192113
Q8IU81	0.0285877	0.192898	0.192898
A0A0D9SGC1	0.0842667	0.193012	0.193012
Q9Y6G9	0.193046	0.132163	0.193046
A0A024QZM0	0.174106	0.193048	0.193048
Q6FHY4	0.128154	0.193177	0.193177
Q6UWP7	0.157687	0.193537	0.193537
O43660	0.193579	0.0574318	0.193579
B4DH07	0.139655	0.193953	0.193953
Q13984	0.0926964	0.194117	0.194117
Q12996	0.149915	0.194591	0.194591
O95989	0.15403	0.194622	0.194622
Q8NFW8	0.194734	0.162566	0.194734
A0A024RB31	0.0650885	0.194924	0.194924
A0A024R5L7	0.118548	0.195027	0.195027
Q9NWT6	0.139065	0.195195	0.195195
D6W4Z6	0.195247	0.0505187	0.195247
Q99661	0.16762	0.195333	0.195333
C7FDR3	0.01626	0.195685	0.195685
P51884	0.0754512	0.196041	0.196041
B2R6E5	0.0855408	0.196286	0.196286
A0A024R4K3	0.0454729	0.196348	0.196348
Q8IZH2	0.0188154	0.196362	0.196362
Q6P1X6	0.146577	0.196445	0.196445
Q7Z4X2	0.116128	0.196813	0.196813
B7Z6G1	0.0747979	0.197208	0.197208
A8K3Y2	0.197339	0.168592	0.197339
B0ZBE2	0.125176	0.197383	0.197383
H1AE11	0.0563631	0.197676	0.197676
O75955	0.10234	0.197716	0.197716
P11166	0.147068	0.197756	0.197756
Q12965	0.0518783	0.197765	0.197765
Q9BX66	0.068162	0.19809	0.19809
A0A024R4F1	0.057549	0.198181	0.198181
P10109	0.198549	0.152346	0.198549
J3KNL6	0.102706	0.198656	0.198656
A0A024QZM6	0.0570774	0.19876	0.19876
A0A024QZN2	0.0833208	0.199127	0.199127
P30040	0.199281	0.176549	0.199281
I6L975	0.175765	0.199337	0.199337
O00487	0.101246	0.199394	0.199394
O75191	0.150794	0.199431	0.199431
A0A024R410	0.200008	0.0744766	0.200008
O43790	0.1652	0.200011	0.200011
Q16577	0.0305477	0.200051	0.200051
P17980	0.166227	0.20058	0.20058
Q9NUQ3	0.200813	0.181167	0.200813
A2NB45	0.0914542	0.200962	0.200962
Q5JUW8	0.0479404	0.20115	0.20115
Q00013	0.0822633	0.201625	0.201625
Q6MZX7	0.0849025	0.201852	0.201852
Q7Z5P9	0.0555987	0.201856	0.201856
[truncated: 4,410 more rows]

## Sheet: Phosphor-proteomics
Feature	P value
	Mann Whitney U	Student t	Max P
B4DPP8_314_T	3.54727e-05	2.89819e-05	3.54727e-05
B4DPP8_320_S	2.55048e-05	4.36072e-05	4.36072e-05
B4DPP8_325_T	6.52229e-05	0.000169261	0.000169261
Q8IZ21_358_T	0.000293943	2.7549e-05	0.000293943
Q6WKZ4_338_S	3.77175e-05	0.000364262	0.000364262
A0A140VJN8_130_S	0.000327891	0.000377022	0.000377022
A0A087WVT6_320_S	4.58025e-05	0.000388803	0.000388803
P08670_436_T	0.000431956	0.000306059	0.000431956
Q6WKZ4_206_S	0.000281299	0.000487425	0.000487425
A0A024R9K2_184_S	0.000498709	0.000594309	0.000594309
Q92625_628_S	0.000601928	0.000233872	0.000601928
A0A024R4G1_509_Y	0.0007302	0.000754602	0.000754602
P62263_137_S	0.000319211	0.000923335	0.000923335
A0A024RAM4_1817_S	0.000947052	0.00095799	0.00095799
A0A024R4Z6_441_Y	0.000438023	0.000984592	0.000984592
A0A024RCA1_1360_S	0.000112924	0.00119331	0.00119331
B4DPP8_317_S	0.000113739	0.00127589	0.00127589
B2R791_175_S	0.000400852	0.00129304	0.00129304
Q96AQ6_147_S	0.000975977	0.00133253	0.00133253
B4DPP8_315_T	0.000112829	0.0014908	0.0014908
Q9NTI5_1154_T	0.000691799	0.00156065	0.00156065
A0A024R957_120_S	0.000817963	0.00162553	0.00162553
A0A024R4Z6_444_S	0.000784511	0.00173572	0.00173572
A0A0A0MRE5_1001_S	0.00168985	0.00177752	0.00177752
Q8N612_514_S	0.00161471	0.00178847	0.00178847
A0A087WTU3_164_T	0.000170711	0.00182392	0.00182392
B4E226_392_S	0.00134198	0.00188884	0.00188884
Q9NR09_490_S	0.00191913	0.00184905	0.00191913
A0A024R841_527_T	0.00088358	0.00193166	0.00193166
A0A024R542_672_S	0.00155468	0.00193847	0.00193847
Q9HB20_242_T	0.000296622	0.00194491	0.00194491
Q5JSH3_563_S	0.00199566	0.0019323	0.00199566
F8W8W7_80_T	0.000621493	0.00200412	0.00200412
C9JV77_139_S	0.00134727	0.00214253	0.00214253
A0A0C4DGH3_210_T	0.00214284	0.0020056	0.00214284
A0A140VK53_1378_S	0.00105759	0.00219661	0.00219661
A0A193H6U5_1204_S	0.00224142	0.00122071	0.00224142
A0A0A0MRN4_183_T	0.00224287	0.000442508	0.00224287
A0A1U9X972_363_S	0.00107209	0.00225545	0.00225545
P29590_562_S	0.00209599	0.00236102	0.00236102
F6T1Q0_217_S	0.00074238	0.00244909	0.00244909
O95049_323_S	0.00163066	0.00247863	0.00247863
B2R8P1_322_S	0.00138785	0.00251678	0.00251678
A0A024RAM4_1816_S	0.00114042	0.00255781	0.00255781
Q6IQ19_145_S	0.00184173	0.00258057	0.00258057
O43823_339_S	0.000814236	0.00258249	0.00258249
Q7Z4V5_652_S	0.00167215	0.00262827	0.00262827
A0A024QZH6_738_S	0.000817869	0.00266086	0.00266086
P27348_230_S	0.00219399	0.00269777	0.00269777
A0A096LP07_478_S	0.00160026	0.00276167	0.00276167
A0A024RCA1_1359_S	0.000778966	0.00283907	0.00283907
Q96A00_130_S	0.0016165	0.00290115	0.00290115
Q14315_2627_S	0.00301132	0.00111599	0.00301132
Q86X29_326_S	0.00100508	0.00304659	0.00304659
A8K940_640_S	0.00227085	0.00314823	0.00314823
Q6NY19_177_S	0.00327363	0.000825188	0.00327363
A0A140VJN1_1233_T	0.00159317	0.00334645	0.00334645
Q9HBL0_688_T	0.00132999	0.00336401	0.00336401
B7Z615_80_T	0.000126044	0.00339402	0.00339402
A0A024RC31_1089_S	0.00340348	0.00332118	0.00340348
A0A024RCX7_283_T	0.0034363	0.00256956	0.0034363
Q6WKZ4_184_S	0.00348127	0.00294265	0.00348127
Q59GT6_303_T	0.00352827	0.00342652	0.00352827
Q4W4Y1_718_S	0.00298262	0.00366171	0.00366171
L8B7P7_101_S	0.00366823	0.00241739	0.00366823
Q9HB20_250_S	0.000908717	0.0037505	0.0037505
Q8NDT2_532_T	0.000293677	0.00378302	0.00378302
B3KSC8_263_T	0.00123158	0.00381043	0.00381043
Q8N1G0_227_S	0.00174874	0.00383941	0.00383941
Q96A00_128_S	0.0032705	0.00389505	0.00389505
O14686_1865_T	0.00390489	0.00190958	0.00390489
Q96EZ8_282_S	0.00392912	0.00404177	0.00404177
A2RTY6_55_S	0.00311411	0.00421634	0.00421634
A0A024RAM4_544_S	0.00241633	0.00426167	0.00426167
Q6WKZ4_202_S	0.000937091	0.00436748	0.00436748
B2R8P1_323_S	0.004156	0.00437773	0.00437773
C9J052_27_S	0.00200865	0.00438166	0.00438166
A0A024R884_62_S	0.0043859	0.000823404	0.0043859
B7ZLK1_295_S	0.00090244	0.00447404	0.00447404
A8K329_375_S	0.00128041	0.00455751	0.00455751
Q9NR09_488_S	0.00224142	0.00457571	0.00457571
B7Z480_123_S	0.00288543	0.0047187	0.0047187
Q9H2G2_372_S	0.00138786	0.0047342	0.0047342
B3KM95_41_S	0.00410837	0.00491021	0.00491021
Q8N3D4_180_S	0.00433239	0.00502923	0.00502923
A0A024RCR3_151_S	0.00504344	0.00159244	0.00504344
Q96A00_136_S	9.81808e-05	0.00507137	0.00507137
Q96K65_188_S	0.00125146	0.00515195	0.00515195
E9PL53_6_S	0.00446693	0.0051936	0.0051936
E9PP13_10_S	0.00318437	0.00530515	0.00530515
Q53GG0_132_S	0.00116057	0.00534034	0.00534034
B4E226_390_T	0.00339722	0.00534766	0.00534766
A0A024RD16_224_S	0.00540145	0.00211354	0.00540145
A0A140VK53_315_T	0.00343961	0.00540727	0.00540727
A8K9W7_801_S	0.00546609	0.00315102	0.00546609
A0A024R6D1_869_S	0.00170293	0.00546899	0.00546899
A0A0C4DGG1_276_S	0.00249014	0.00557177	0.00557177
Q9C0D5_213_S	0.00560563	0.00409061	0.00560563
Q8WX93_763_S	0.00474183	0.00575803	0.00575803
A0A024RDG5_68_S	0.0026668	0.00576504	0.00576504
Q6NY19_167_S	0.0030457	0.00576843	0.00576843
Q6ZMU0_5_S	0.00534902	0.00581736	0.00581736
A0A024R4G1_510_T	0.0058437	0.00225268	0.0058437
A0A0C4DGG1_341_S	0.00260148	0.00588924	0.00588924
B2R8P1_321_S	0.00596617	0.00249936	0.00596617
Q6WKZ4_197_T	0.00108215	0.00604834	0.00604834
A0A024R1J3_190_S	0.00147354	0.00614446	0.00614446
A0A140VK53_328_T	0.00398354	0.00616686	0.00616686
P78310_323_S	0.00372372	0.00620473	0.00620473
Q53GG0_698_S	0.00614191	0.00626591	0.00626591
A8K940_741_S	0.000951784	0.00629035	0.00629035
A0A024RAY1_479_S	0.00527449	0.00638541	0.00638541
B3KNP0_429_S	0.00479314	0.00641942	0.00641942
A0A140VK53_326_T	0.00465875	0.00669698	0.00669698
A0PJB6_156_S	0.00191828	0.00670633	0.00670633
Q8TF72_443_S	0.000555351	0.00673391	0.00673391
Q9H6F5_80_S	0.00677341	0.00477773	0.00677341
A0A140VK53_1387_S	0.00170561	0.00685059	0.00685059
B4E2F2_339_T	0.00685326	0.00430046	0.00685326
A0A024RBC7_1178_S	0.00696918	0.00634699	0.00696918
A0A087WUT6_135_S	0.00434069	0.00696978	0.00696978
P55011_123_S	0.0069773	0.0040886	0.0069773
A0A024R4E3_7_T	0.00699263	0.00215492	0.00699263
Q6IQ19_142_T	0.00485396	0.00705243	0.00705243
A0A024QZM3_44_S	0.00252781	0.0071653	0.0071653
B4DPP8_327_S	0.000322034	0.00725245	0.00725245
A0A024R3L9_302_S	0.00491918	0.00742517	0.00742517
A0A140VK53_288_T	0.00251624	0.00745866	0.00745866
A8K9W7_799_T	0.00746215	0.00626846	0.00746215
E9PMG4_90_S	0.00747022	0.00322813	0.00747022
A0A140VK53_323_S	0.00482835	0.00750093	0.00750093
A0A024QZW3_477_S	0.00753359	0.000230561	0.00753359
A0A024RAM4_1818_S	0.00469521	0.00757966	0.00757966
Q9Y6R9_285_T	0.0076297	0.00667307	0.0076297
P40763_705_Y	0.00635217	0.00766359	0.00766359
A0A024R5M9_1839_S	0.00419471	0.00780646	0.00780646
A0A024R3I8_313_S	0.00780942	0.0044336	0.00780942
Q13541_36_T	0.0061608	0.00784561	0.00784561
A0A140VK53_316_T	0.00393553	0.00791878	0.00791878
P05787_9_S	0.00408957	0.0079976	0.0079976
B2R8P1_325_T	0.00196961	0.00804568	0.00804568
Q6WKZ4_199_S	0.000535084	0.00810863	0.00810863
Q4KWH8_1307_S	0.00819344	0.00743224	0.00819344
Q9HBL0_794_S	0.00823786	0.0032926	0.00823786
Q9HBL0_1134_S	0.0082603	0.00352334	0.0082603
Q5T200_242_S	0.00656752	0.00833962	0.00833962
Q5UIP0_1576_S	0.000288142	0.00834363	0.00834363
A0A1V1FWL6_939_S	0.00839223	0.00581549	0.00839223
A8K9W7_800_S	0.00839701	0.00534833	0.00839701
B4E106_447_S	0.00325354	0.00843811	0.00843811
Q9UBC2_372_S	0.00246581	0.0084524	0.0084524
P46937_367_S	0.00559867	0.00848695	0.00848695
Q96JK2_650_T	0.00849126	0.00553539	0.00849126
A0A024R7N1_446_T	0.00850257	0.00254302	0.00850257
Q13541_37_T	0.00687414	0.00855795	0.00855795
Q8IWS0_138_S	0.00862583	0.00233024	0.00862583
A0A024RAQ9_1351_S	0.00335348	0.00862859	0.00862859
P51858_202_S	0.0012458	0.00866629	0.00866629
A0A140VK53_297_S	0.00470878	0.0086978	0.0086978
B0YJ89_8_S	0.00869952	0.00537442	0.00869952
Q96A00_134_S	0.00462324	0.00874271	0.00874271
P60981_3_S	0.00276983	0.0087833	0.0087833
P27348_229_T	0.00817407	0.00892043	0.00892043
A0A024R5J4_649_S	0.00546281	0.00892149	0.00892149
A0A024RCR2_57_T	0.00546217	0.00895579	0.00895579
A0A1B0GUF4_305_S	0.00630479	0.00896745	0.00896745
A0A024R7K7_100_S	0.00717141	0.00897219	0.00897219
A0A024RAM4_1955_Y	0.00322131	0.00901914	0.00901914
Q9NU22_5017_T	0.00901987	0.00511836	0.00901987
A0A024RD16_221_S	0.00549777	0.00902665	0.00902665
F8WF69_105_S	0.00401014	0.00903706	0.00903706
A0A024R3G7_342_S	0.00914546	0.00597213	0.00914546
A0A024QZQ1_26_S	0.000154091	0.00914899	0.00914899
A0A024RAM4_1811_T	0.00550074	0.00926405	0.00926405
P29590_505_S	0.00207475	0.0092644	0.0092644
A0A140VK53_318_T	0.00543402	0.00931761	0.00931761
A8K4U4_65_S	0.00942025	0.00455961	0.00942025
B2RWP5_2207_T	0.0094408	0.00812759	0.0094408
A0A1B0GUF4_307_S	0.00515676	0.00946392	0.00946392
Q27J81_372_S	0.00128836	0.00967659	0.00967659
B2R747_360_S	0.00512352	0.00975387	0.00975387
A8K313_327_S	0.00233425	0.00978669	0.00978669
O43491_88_Y	0.00504991	0.00983323	0.00983323
Q9HBL0_1383_T	0.00429066	0.00999433	0.00999433
Q92538_1305_Y	0.00408144	0.0100735	0.0100735
A0A024R5L8_291_T	0.0100739	0.00526925	0.0100739
A0A193H6U5_1202_S	0.00607036	0.0100988	0.0100988
B7Z9B7_720_Y	0.0101218	0.00303039	0.0101218
P55011_217_T	0.00578339	0.0101647	0.0101647
A0A0D9SGH0_183_S	0.0101755	0.00863694	0.0101755
Q02952_651_S	0.00378028	0.0101807	0.0101807
A0A024R562_134_S	0.00246761	0.0102323	0.0102323
Q02952_472_S	0.0102725	0.00562337	0.0102725
P10909_315_T	0.00569825	0.0102817	0.0102817
B4DZS2_446_S	0.00659723	0.010306	0.010306
G3XAC6_117_S	0.00944772	0.0103417	0.0103417
P46937_163_S	0.00359225	0.0104306	0.0104306
B4DRN3_176_S	0.00271379	0.0105073	0.0105073
A0A024R6P5_434_S	0.00250677	0.0105184	0.0105184
Q8WWM7_634_S	0.0105257	0.00563075	0.0105257
A6NKB8_10_S	0.00964281	0.0105463	0.0105463
B4DU24_20_S	0.00979554	0.0105935	0.0105935
Q96HS1_80_S	0.00717119	0.0105952	0.0105952
A0A024QZQ1_27_S	0.000320495	0.0106854	0.0106854
Q6WKZ4_342_S	0.000511111	0.0107132	0.0107132
F8W9J4_481_S	0.00888658	0.0107838	0.0107838
A0A140TA33_3649_S	0.00215879	0.010821	0.010821
A0A024RAM4_1946_T	0.0051552	0.010935	0.010935
Q96RG4_521_T	0.00238194	0.0110295	0.0110295
P62258_208_T	0.00207501	0.0110752	0.0110752
A0A024R0T2_358_S	0.00547473	0.0111258	0.0111258
B7ZL84_209_S	0.0111524	0.0103775	0.0111524
A0A024R6K5_248_S	0.00410229	0.0112132	0.0112132
A0A140VKC4_25_S	0.0112323	0.00560302	0.0112323
P18583_287_S	0.00230009	0.0112489	0.0112489
P55011_126_S	0.00827906	0.0113189	0.0113189
P02545_428_S	0.0114014	0.00698011	0.0114014
A0A140VK53_295_S	0.00412406	0.0114164	0.0114164
Q5T1M5_329_T	0.00817429	0.0115017	0.0115017
Q14814_444_S	0.00124593	0.0115126	0.0115126
Q96PE2_150_T	0.00345929	0.0115614	0.0115614
A2RTY6_60_S	0.00853788	0.0115753	0.0115753
A0A024R7K7_113_S	0.00991002	0.0115774	0.0115774
A0A024R884_72_S	0.0117183	0.00577595	0.0117183
Q96PE2_142_S	0.00311364	0.0117595	0.0117595
Q5T200_378_S	0.0118593	0.0108606	0.0118593
A0A024R7K7_107_S	0.0119702	0.00739611	0.0119702
A0A024R562_99_S	0.00617775	0.0120318	0.0120318
Q5T1M5_1099_T	0.0115544	0.0121181	0.0121181
Q96EV2_765_S	0.0107529	0.012163	0.012163
A0A140VK53_322_S	0.00518416	0.0121845	0.0121845
A0A0C4DGH3_224_T	0.00598334	0.01233	0.01233
H3BN50_8_T	0.000759636	0.0123621	0.0123621
A0A024R3I8_318_S	0.0123826	0.0105009	0.0123826
J3KNN7_67_S	0.00301633	0.0124367	0.0124367
B3KNQ9_152_S	0.0124918	0.00699018	0.0124918
E7EQT4_325_S	0.0101293	0.0127911	0.0127911
A0A024R1L5_354_S	0.00177071	0.0128312	0.0128312
P18669_26_Y	0.0128565	0.00671923	0.0128565
Q9HBL0_1133_S	0.0129576	0.00795188	0.0129576
A0A024R823_412_S	0.00597211	0.0130131	0.0130131
P46937_164_S	0.00876645	0.0130777	0.0130777
A8K6I6_159_S	0.0056998	0.0131404	0.0131404
K7ENV2_102_S	0.0132053	0.010458	0.0132053
K7ENV2_107_T	0.0132053	0.010458	0.0132053
K7ENV2_113_S	0.0132053	0.010458	0.0132053
K7ENV2_117_S	0.0132053	0.010458	0.0132053
K7ENV2_122_S	0.0132053	0.010458	0.0132053
O95251_104_T	0.00180111	0.0133502	0.0133502
A0A024R5J4_653_S	0.00684773	0.0134044	0.0134044
A0A140VJM4_162_S	0.0053005	0.0134456	0.0134456
P21333_2579_T	0.0134594	0.00547101	0.0134594
Q8TEW0_383_S	0.00141516	0.0135162	0.0135162
Q86X29_528_S	0.0135257	0.0106811	0.0135257
Q541A5_294_S	0.00165792	0.0135557	0.0135557
B4DXY4_330_S	0.0134611	0.0135614	0.0135614
B2R8U0_42_T	0.00135529	0.0135625	0.0135625
B7Z5R7_828_S	0.0105691	0.013596	0.013596
Q641Q2_352_S	0.00591097	0.0136168	0.0136168
C4B7M2_1957_S	0.00448872	0.0136968	0.0136968
Q12929_55_S	0.00896047	0.013798	0.013798
A0A024R884_70_S	0.0138074	0.00650334	0.0138074
A0A024R4Z6_437_S	0.00497346	0.0139566	0.0139566
A0A140VK53_311_S	0.00477122	0.0139782	0.0139782
P07305_5_S	0.0098931	0.0141243	0.0141243
A0A024QZM3_45_T	0.00398957	0.014234	0.014234
P12109_1008_S	0.0130726	0.014377	0.014377
Q9NSY0_22_S	0.00668579	0.0144219	0.0144219
P04406_148_S	0.0144358	0.00286267	0.0144358
J3KNF8_25_T	0.00525184	0.0146511	0.0146511
Q96JM3_634_S	0.0146872	0.0113014	0.0146872
A0A024RBS3_1023_S	0.00244502	0.0147654	0.0147654
A0A0A0MQY0_18_S	0.0148427	0.00251906	0.0148427
A0A0A0MQX1_1169_T	0.0148705	0.00450909	0.0148705
Q92625_626_S	0.0149839	0.00360228	0.0149839
P06702_113_T	0.00646874	0.0150222	0.0150222
Q9NTI5_1182_S	0.0077165	0.0150413	0.0150413
Q15149_4054_S	0.0150593	0.00918359	0.0150593
Q9NYF8_181_S	0.0122803	0.0151625	0.0151625
Q9UKK3_1343_S	0.0131348	0.0151882	0.0151882
A0A024R152_870_S	0.0152735	0.00825195	0.0152735
P46109_114_S	0.0154022	0.00976801	0.0154022
A0A024R136_203_S	0.00730471	0.0154072	0.0154072
Q9UPP1_854_S	0.0154469	0.0140195	0.0154469
A0A024QZ09_165_S	0.0140873	0.0154652	0.0154652
A0A024R4S2_448_S	0.00888778	0.015496	0.015496
F2Z2V0_55_S	0.00429718	0.0155234	0.0155234
P08670_438_S	0.00388051	0.0155601	0.0155601
A0A0A0MRN4_179_S	0.0109771	0.0156195	0.0156195
A0A024QZ86_386_S	0.0109771	0.0159591	0.0159591
B3KNS5_246_S	0.00979559	0.0159782	0.0159782
A0A024R7N1_231_S	0.0160145	0.0100904	0.0160145
A0A024QZB4_138_S	0.0160864	0.00535075	0.0160864
P35611_358_S	0.0133811	0.0162548	0.0162548
A0A024R6K5_242_S	0.0162841	0.0119273	0.0162841
Q9HBL0_798_Y	0.0163641	0.00724227	0.0163641
A0A024R978_579_S	0.00458982	0.0164345	0.0164345
A0A090N8Y2_241_T	0.0140354	0.0164651	0.0164651
A0A140VK53_317_S	0.00685	0.0165439	0.0165439
A0A0S2Z4M6_92_T	0.00279534	0.0165515	0.0165515
Q96GD7_79_S	0.0142973	0.0166074	0.0166074
Q8NEN9_521_S	0.00788362	0.0170281	0.0170281
E5RGI2_11_S	0.00778148	0.017122	0.017122
Q9NYF8_526_T	0.0171491	0.012773	0.0171491
Q9UBC2_593_S	0.00979684	0.0171757	0.0171757
A0A024R5L8_284_S	0.0103525	0.0171924	0.0171924
Q96N67_910_S	0.0149298	0.0172532	0.0172532
O00567_520_S	0.00569425	0.017363	0.017363
Q709C8_733_T	0.0174079	0.0174331	0.0174331
P62269_2_S	0.00542275	0.0175064	0.0175064
A0A024RD16_217_T	0.00864248	0.0175733	0.0175733
A0A1B0GV48_297_S	0.00748118	0.0176006	0.0176006
A0A024DAK3_825_S	0.0122697	0.0176037	0.0176037
A0A024R5M9_1840_T	0.00803148	0.0176108	0.0176108
Q9NR12_205_T	0.0176531	0.00599874	0.0176531
Q8IWS0_145_S	0.017697	0.00688916	0.017697
Q6PKG0_823_S	0.00864093	0.0177269	0.0177269
Q9P1Y5_560_S	0.0150158	0.0177438	0.0177438
B0LPE5_129_S	0.0175849	0.0178132	0.0178132
A0A024R6M2_126_S	0.0113406	0.0178692	0.0178692
A0A024R4S2_446_S	0.0144929	0.0179009	0.0179009
A0A1W1RNP9_344_S	0.0181642	0.00450821	0.0181642
O95817_381_S	0.0068508	0.0182101	0.0182101
B4DG22_686_S	0.0169724	0.0182688	0.0182688
B0I1T6_1348_T	0.00757846	0.0182825	0.0182825
Q92793_2362_S	0.0098286	0.0183504	0.0183504
B1AKZ4_90_S	0.0183811	0.0100215	0.0183811
Q9UPP1_857_S	0.00852111	0.0183883	0.0183883
O43474_316_T	0.00463447	0.0184216	0.0184216
B7Z9B7_708_S	0.0185905	0.0078164	0.0185905
P02452_172_T	0.0101202	0.0185957	0.0185957
Q8N122_721_S	0.00675241	0.0187307	0.0187307
A0A024R5Q1_38_S	0.0188438	0.0166719	0.0188438
Q14687_907_T	0.0154555	0.0188659	0.0188659
A0A024R823_413_S	0.00551692	0.0189687	0.0189687
A0A140VK05_429_S	0.00812826	0.0191022	0.0191022
A0A024RC31_273_S	0.0191301	0.0102564	0.0191301
Q99442_158_T	0.0192497	0.0130158	0.0192497
O95817_386_S	0.00582842	0.0192681	0.0192681
A0PJJ9_83_S	0.0180928	0.0193409	0.0193409
Q52LW3_589_S	0.0137347	0.0194076	0.0194076
A0A024R233_1156_S	0.00725187	0.019606	0.019606
A0A024R4A5_201_S	0.00817475	0.0196571	0.0196571
A0A024RAM4_1813_T	0.0141424	0.0197946	0.0197946
A0A024RBK4_326_S	0.0198335	0.015814	0.0198335
I3L0X5_63_S	0.0198376	0.0139158	0.0198376
A0A024R1V5_222_S	0.0109142	0.0199299	0.0199299
E7EQT4_323_T	0.00830352	0.0200087	0.0200087
Q92614_2007_S	0.0200311	0.018057	0.0200311
B0AZQ4_1081_S	0.0200896	0.0172891	0.0200896
A0A0J9YY34_1061_S	0.0202998	0.0118931	0.0202998
P29966_170_S	0.0203316	0.019463	0.0203316
A0A0A0MT49_1415_T	0.000746825	0.0203891	0.0203891
Q9NTI5_1177_S	0.0146221	0.0203973	0.0203973
Q14687_909_S	0.0143526	0.0204463	0.0204463
B3KX07_265_T	0.0204651	0.0159964	0.0204651
A0A024QZY9_489_S	0.0204685	0.0103555	0.0204685
B7ZKY2_578_T	0.00492055	0.020521	0.020521
A0A024RAM4_1826_S	0.0137499	0.0205234	0.0205234
Q5JPT2_163_S	0.0205251	0.0193321	0.0205251
P02671_453_S	0.0205395	0.0190089	0.0205395
A6H8W6_1181_S	0.0205835	0.0201471	0.0205835
B2RBK2_72_S	0.0205867	0.0163209	0.0205867
A0A087WYV5_108_S	0.0122266	0.0207438	0.0207438
A0A1B0GVH1_71_S	0.0207686	0.0198454	0.0207686
B0I1T6_1346_T	0.0113337	0.0207939	0.0207939
Q6P1N0_455_S	0.00262932	0.0208793	0.0208793
P51636_23_S	0.0209749	0.0179004	0.0209749
D3DPS3_554_T	0.016459	0.0210383	0.0210383
A0A140VK53_876_S	0.021044	0.0135279	0.021044
Q92538_1298_S	0.015085	0.0210513	0.0210513
Q5VWQ8_1108_S	0.0162035	0.0211131	0.0211131
B3KM43_239_S	0.0126669	0.0211311	0.0211311
A0A024R5M9_162_S	0.0211372	0.0113055	0.0211372
B9EH95_642_T	0.0199275	0.0212723	0.0212723
A0A1B0GX65_14_S	0.0172875	0.0213947	0.0213947
H9KVB4_1127_S	0.0215396	0.0160361	0.0215396
B2R9Y2_254_S	0.00689959	0.0215509	0.0215509
Q63ZY3_426_S	0.018706	0.0215556	0.0215556
A0A024R542_920_S	0.00882628	0.0215777	0.0215777
F2Z2V0_54_S	0.0176952	0.0216164	0.0216164
A0A024R974_209_S	0.0217153	0.0169499	0.0217153
A0A024R3Y1_55_S	0.0217884	0.00333953	0.0217884
A8K9W7_803_S	0.0105797	0.0217996	0.0217996
Q9UKG1_401_S	0.00632216	0.0218707	0.0218707
Q14CS0_234_S	0.00459618	0.0219385	0.0219385
A0A1U9X972_361_S	0.0136559	0.021996	0.021996
D6W625_775_S	0.0186732	0.0220204	0.0220204
Q68CP4_245_S	0.0220519	0.00907962	0.0220519
A0A024R841_525_S	0.00410603	0.0222794	0.0222794
O43432_1407_S	0.0173673	0.0223342	0.0223342
A0A0C4DGH3_227_T	0.00191594	0.0223458	0.0223458
Q709C8_737_S	0.0211487	0.0224159	0.0224159
A0A024R9U3_123_S	0.0222115	0.0224544	0.0224544
B4DMF7_351_S	0.00892554	0.0224659	0.0224659
P80723_182_S	0.00216507	0.022476	0.022476
A0A0S2Z4K5_84_S	0.0186612	0.0224789	0.0224789
A0A087WW66_311_T	0.0213576	0.0224952	0.0224952
A0A024QZY9_21_S	0.00580808	0.0225371	0.0225371
A0A087X188_467_S	0.0153997	0.0225854	0.0225854
Q5T1M5_1097_S	0.022588	0.0172208	0.022588
A0A024RAM4_1312_S	0.00121886	0.0227706	0.0227706
P24928_1905_T	0.0228646	0.0134905	0.0228646
P02545_71_S	0.00662784	0.0230505	0.0230505
Q8WX93_747_S	0.00393991	0.0230826	0.0230826
P63267_236_S	0.0230894	0.0123423	0.0230894
Q03252_322_S	0.0136231	0.023096	0.023096
A0A024R7K7_114_S	0.0111665	0.0231399	0.0231399
Q8NI27_1393_S	0.0164105	0.0231675	0.0231675
D0PNI1_226_T	0.00280266	0.0231783	0.0231783
Q9UPP1_852_Y	0.0114112	0.0232597	0.0232597
Q08J23_751_S	0.0233182	0.00365946	0.0233182
A0A024R3I8_316_S	0.0233809	0.0143595	0.0233809
A0A1P7ZIM8_297_T	0.0234095	0.0176079	0.0234095
A0A087WWK8_74_T	0.00758915	0.0234099	0.0234099
Q9NQC3_11_S	0.0107531	0.0234949	0.0234949
A0A024QZN9_140_S	0.00750445	0.0235557	0.0235557
A0A024RDF3_83_S	0.01087	0.0235822	0.0235822
Q8IWB9_222_S	0.00249154	0.0235895	0.0235895
B3KNP0_432_S	0.00375986	0.0237158	0.0237158
O00567_528_S	0.0143878	0.0238575	0.0238575
A0A024R4S2_450_S	0.0208374	0.0238632	0.0238632
A0A1S5UZ18_580_S	0.0239576	0.00526457	0.0239576
A0A024R9U3_122_S	0.0168858	0.0239592	0.0239592
A0A087X1H5_516_S	0.0240035	0.00565585	0.0240035
A0A140VK83_12_S	0.0240042	0.0222627	0.0240042
Q8IZD2_1001_T	0.0240309	0.0147731	0.0240309
A0A087X188_468_S	0.0209429	0.0240383	0.0240383
P62258_213_S	0.00579094	0.0240502	0.0240502
A0A024QZ09_507_T	0.00498392	0.0241167	0.0241167
A0A0U1RR07_1520_T	0.00962971	0.0241474	0.0241474
B3KQF5_47_Y	0.0214118	0.0242955	0.0242955
E7EQL5_66_S	0.00661396	0.0243445	0.0243445
Q8NEN9_519_S	0.0134298	0.0243507	0.0243507
P55081_258_S	0.00174004	0.0243568	0.0243568
Q9UN36_366_T	0.00546217	0.0243701	0.0243701
B4DPP8_330_T	0.00183309	0.0243989	0.0243989
J3QR65_572_S	0.0217407	0.0244241	0.0244241
E7ETD6_2332_S	0.00508507	0.0244804	0.0244804
P49006_148_T	0.0146237	0.0245596	0.0245596
B3KTA3_36_S	0.0110411	0.0246047	0.0246047
A0A075B785_143_T	0.0204966	0.0247041	0.0247041
A0A0S2Z4Y3_85_S	0.0152417	0.0248029	0.0248029
Q02952_96_S	0.02486	0.011693	0.02486
Q9Y3T9_673_S	0.0218895	0.0249734	0.0249734
P25054_2449_S	0.0196909	0.0249829	0.0249829
O95817_385_S	0.00449424	0.0250281	0.0250281
A0A024R0R6_1243_S	0.0106948	0.0251321	0.0251321
Q13541_70_T	0.025133	0.0238058	0.025133
P21333_1734_S	0.0228244	0.0253251	0.0253251
A8K3M9_211_S	0.019348	0.0253355	0.0253355
A0A087WY65_14_S	0.0180339	0.0253759	0.0253759
B1AKJ5_86_S	0.0167197	0.0253875	0.0253875
F8VYP5_12_T	0.0055625	0.0253963	0.0253963
F8VYP5_16_S	0.0055625	0.0253963	0.0253963
F8VYP5_6_T	0.0055625	0.0253963	0.0253963
P80723_190_T	0.00958018	0.0255456	0.0255456
B0LPE5_122_S	0.0158006	0.0255544	0.0255544
B2RDC9_113_S	0.019835	0.0255992	0.0255992
Q9H2G2_370_S	0.00802925	0.025631	0.025631
B3KS10_83_Y	0.0199317	0.0256741	0.0256741
Q8IZ21_344_S	0.0257366	0.0148744	0.0257366
A0A0S2Q0B1_702_S	0.00465088	0.0257532	0.0257532
H3BLU1_72_S	0.0258411	0.0177419	0.0258411
Q08211_87_S	0.00509706	0.0259384	0.0259384
A0A024RBC7_1177_S	0.0191524	0.0259748	0.0259748
P01833_735_S	0.0260076	0.0234148	0.0260076
O60832_455_S	0.0161797	0.0260402	0.0260402
A0A024R036_227_S	0.0251006	0.0261198	0.0261198
A0A140T947_106_S	0.0114664	0.0261495	0.0261495
J3KQR7_536_T	0.0175964	0.0261817	0.0261817
Q02952_353_S	0.00676778	0.0261992	0.0261992
A0A024R944_63_T	0.00482751	0.0262031	0.0262031
E5RHP7_232_S	0.0262044	0.0183558	0.0262044
B4DMM4_370_T	0.0262662	0.0259962	0.0262662
Q92625_632_T	0.00653138	0.0264411	0.0264411
A0A140VK17_1000_S	0.00869762	0.026475	0.026475
P21333_2577_S	0.0111502	0.0265638	0.0265638
A0A024R216_179_S	0.0266639	0.0170687	0.0266639
A0A140TA33_3639_T	0.0164606	0.0267382	0.0267382
A8KA83_210_T	0.0105946	0.0268862	0.0268862
A0A0S2Z392_670_S	0.0217818	0.0269728	0.0269728
C9J0I9_370_T	0.00510299	0.027019	0.027019
A0A024RBR1_351_T	0.0111376	0.0272049	0.0272049
A0A024R542_435_S	0.0272785	0.0220653	0.0272785
A0A024R5W0_2706_S	0.0273504	0.0232697	0.0273504
P16157_429_S	0.027389	0.0210754	0.027389
Q5SSJ5_431_S	0.0274236	0.0177582	0.0274236
A0A024R1I2_647_S	0.0116306	0.0274618	0.0274618
Q9NR12_214_T	0.0271013	0.0274842	0.0274842
H3BN50_175_S	0.01389	0.0275073	0.0275073
Q9UKN1_1186_S	0.0087147	0.0275875	0.0275875
Q9NZB2_487_S	0.0185426	0.0276711	0.0276711
Q96P48_229_S	0.0278823	0.0190875	0.0278823
A0A024R3T8_364_S	0.0278896	0.0071788	0.0278896
Q12872_279_S	0.0264253	0.0279252	0.0279252
A0A024RBK4_327_S	0.0279556	0.0271121	0.0279556
Q13541_44_S	0.00381838	0.0279708	0.0279708
B2R732_271_S	0.0222831	0.0280178	0.0280178
J3KR05_75_S	0.00890649	0.0280738	0.0280738
B2RDT9_201_S	0.00833116	0.0280748	0.0280748
B7ZM73_1191_S	0.0150843	0.0281149	0.0281149
Q9NX94_173_S	0.0010808	0.0281524	0.0281524
Q12873_713_S	0.0279557	0.028164	0.028164
Q5VZ89_1097_T	0.0153619	0.0281683	0.0281683
A8K5M4_2_S	0.00932678	0.0281824	0.0281824
Q9H2G2_348_S	0.0282432	0.0116095	0.0282432
A0A0F6QNT9_91_T	0.00673542	0.0282472	0.0282472
A0A024R542_919_S	0.0127583	0.028316	0.028316
Q8N1W1_1538_S	0.0283451	0.0206029	0.0283451
D6W625_778_T	0.0160894	0.0283614	0.0283614
Q15149_4406_S	0.0147289	0.0285461	0.0285461
E9PGC8_1382_S	0.0178339	0.0285706	0.0285706
Q5T5U3_1503_S	0.0234436	0.0285945	0.0285945
B4DKF6_796_S	0.0286062	0.01419	0.0286062
Q8IZD4_437_S	0.00928913	0.0286447	0.0286447
Q12986_49_S	0.0286487	0.0257164	0.0286487
P80723_196_T	0.0124185	0.0286912	0.0286912
B2RWP5_2202_S	0.00207611	0.0287135	0.0287135
B5BTZ7_33_S	0.0287868	0.00818094	0.0287868
Q96T58_1619_T	0.00102944	0.028826	0.028826
A0A1B0GUI1_736_T	0.0154609	0.0289278	0.0289278
Q86V15_57_S	0.0289659	0.0180172	0.0289659
A6NCT7_258_T	0.00453578	0.0290046	0.0290046
B7Z7S9_333_S	0.00865413	0.0290425	0.0290425
B3KRR4_182_T	0.00207921	0.0291012	0.0291012
B7ZLK1_293_S	0.0291499	0.0244437	0.0291499
B9EG60_1241_Y	0.0132331	0.0291857	0.0291857
A0A024R784_991_S	0.0228054	0.0292382	0.0292382
J3KQR7_532_T	0.0292472	0.0239596	0.0292472
Q96T23_1305_T	0.00516739	0.0293877	0.0293877
B2R6A9_530_S	0.00695516	0.0294129	0.0294129
H3BLU1_39_S	0.00732556	0.0294212	0.0294212
O60220_94_S	0.0116137	0.0294279	0.0294279
O94915_2340_S	0.0294285	0.0157318	0.0294285
Q5VZ89_996_S	0.0252486	0.0294305	0.0294305
Q1RLN5_224_T	0.0294482	0.000853306	0.0294482
A0A024QZ97_104_T	0.0197662	0.029549	0.029549
C9J0I9_309_T	0.0295503	0.028593	0.0295503
Q9HB20_246_T	0.00165738	0.0295533	0.0295533
A0A024R6D1_868_S	0.00285197	0.0295653	0.0295653
P39687_15_T	0.0103523	0.0295773	0.0295773
A0A0S2Z4Y3_91_S	0.0224296	0.029589	0.029589
A0A024RD16_228_S	0.0144103	0.0296266	0.0296266
Q53GG0_619_S	0.00828057	0.0296273	0.0296273
Q13541_45_T	0.00574696	0.0296894	0.0296894
B7ZLC4_670_S	0.0128286	0.0297514	0.0297514
Q0VDD8_705_S	0.0167714	0.0297843	0.0297843
Q0VDD8_711_S	0.0167714	0.0297843	0.0297843
P02768_82_S	0.00142564	0.0298418	0.0298418
A0A024RDT9_203_S	0.00273087	0.0299649	0.0299649
A8K940_472_S	0.0299828	0.0288947	0.0299828
A0A087X188_478_T	0.0299829	0.0256736	0.0299829
Q92538_1300_S	0.0128963	0.0300453	0.0300453
C9JN77_27_S	0.0300522	0.0118185	0.0300522
Q8IXT5_591_S	0.0037149	0.030066	0.030066
P21333_1459_S	0.0247077	0.0300674	0.0300674
A6NKB8_7_S	0.00696985	0.0300813	0.0300813
A8K6Q4_353_S	0.0255114	0.0301063	0.0301063
Q92538_1304_S	0.0162943	0.0301139	0.0301139
E7EQT4_785_S	0.0127108	0.030146	0.030146
Q9H3R2_505_S	0.0264782	0.0301487	0.0301487
Q9HBL0_1139_T	0.0285418	0.0301941	0.0301941
Q5T1M5_1100_S	0.00897514	0.0302469	0.0302469
Q9Y5B6_16_S	0.0128644	0.0303438	0.0303438
B2R6D8_64_S	0.0305087	0.0295412	0.0305087
A0A140VJM4_178_T	0.00698174	0.0305234	0.0305234
A0A0A0MTP7_342_S	0.0220903	0.030546	0.030546
Q96RG4_519_S	0.0172198	0.0305587	0.0305587
P84157_128_S	0.00715786	0.0306156	0.0306156
Q9ULT0_647_S	0.00927552	0.0306426	0.0306426
P47756_182_S	0.00249521	0.030812	0.030812
B7ZLW0_332_Y	0.0156815	0.0308382	0.0308382
A0A024R562_145_S	0.00331277	0.0308506	0.0308506
Q9Y572_418_S	0.0209619	0.0308564	0.0308564
Q12929_317_T	0.0308928	0.00912928	0.0308928
O15047_468_S	0.019146	0.0309704	0.0309704
A0A024R0H1_498_S	0.0289728	0.0309761	0.0309761
A0A024R4E3_9_S	0.00542061	0.0309954	0.0309954
A0A024R7N1_234_S	0.0310904	0.0282443	0.0310904
Q6JBY9_68_S	0.00342532	0.0311048	0.0311048
Q9NXL2_58_T	0.0311243	0.0294852	0.0311243
A0A0A0MT33_693_T	0.022429	0.0311279	0.0311279
P78527_169_T	0.0312308	0.0079813	0.0312308
A0A140TA33_3640_T	0.0069859	0.0312453	0.0312453
P14625_501_S	0.00701966	0.0312668	0.0312668
P11171_551_S	0.0313112	0.0152695	0.0313112
F1T0I1_606_S	0.0313183	0.0271308	0.0313183
P08670_430_S	0.00472657	0.0313684	0.0313684
A0A0C4DGG1_344_S	0.0072133	0.0313726	0.0313726
A0A023IP86_20_S	0.0313922	0.0293186	0.0313922
B4DMF7_355_S	0.0175842	0.031447	0.031447
A0A024R5S4_717_Y	0.0264008	0.0316697	0.0316697
Q5T200_241_S	0.0293751	0.0317038	0.0317038
A0A0G2JNZ2_668_S	0.00896011	0.0317766	0.0317766
B3KM43_228_S	0.0114773	0.0318313	0.0318313
A0A024QZ97_115_S	0.00984023	0.0318713	0.0318713
Q8IYV2_677_S	0.0303893	0.0319968	0.0319968
B2RDR2_227_S	0.00325539	0.0321095	0.0321095
B4E106_446_T	0.0321391	0.0315739	0.0321391
A0A024R5L8_289_S	0.0119726	0.032211	0.032211
O75396_177_S	0.0108742	0.032229	0.032229
A0A024R1K0_951_S	0.0306692	0.0322374	0.0322374
P02671_297_S	0.00289214	0.0322681	0.0322681
Q9UQC2_141_S	0.00401681	0.0322848	0.0322848
B3KU62_337_T	0.000609807	0.032343	0.032343
B2ZZ89_1556_S	0.0319943	0.0323641	0.0323641
E7EQT4_788_S	0.00123575	0.0323643	0.0323643
P0C7T5_289_S	0.00846652	0.0324057	0.0324057
A8K313_241_S	0.0214131	0.0324443	0.0324443
A0A140VK53_1008_S	0.0325545	0.0217034	0.0325545
Q5VZ89_1627_S	0.032589	0.0142453	0.032589
A0A0G2JMZ8_403_T	0.0307275	0.0326048	0.0326048
Q9UHR4_354_S	0.00748652	0.032617	0.032617
Q92738_714_S	0.0326598	0.0297005	0.0326598
B2RBR4_268_S	0.025064	0.032664	0.032664
A0A075B730_3224_S	0.0326878	0.00418544	0.0326878
A0A087X1P3_56_S	0.0256618	0.0326892	0.0326892
A0A024R957_118_S	0.0139101	0.0328706	0.0328706
A0A024QZE7_20_S	0.0264326	0.0329404	0.0329404
A4D1I0_839_T	0.0330855	0.026481	0.0330855
H7BXR3_200_S	0.0123209	0.0331203	0.0331203
B2RWP4_2531_S	0.00669426	0.0331342	0.0331342
C9JN77_28_S	0.0331942	0.0119746	0.0331942
P08727_391_Y	0.033232	0.0297796	0.033232
A8KAH2_46_S	0.00302618	0.0332443	0.0332443
Q9H4L7_63_T	0.00398494	0.0332761	0.0332761
A8K4U4_62_Y	0.033298	0.0287037	0.033298
A0A087X1R1_875_S	0.0179292	0.0333964	0.0333964
Q27J81_371_S	0.00185753	0.0334207	0.0334207
Q9UGU0_583_S	0.0117778	0.0334288	0.0334288
A0A193H6U5_1198_S	0.00358443	0.0334469	0.0334469
Q9NYF8_405_T	0.0242443	0.0335187	0.0335187
A6H8W6_1733_S	0.0067562	0.033547	0.033547
B2R5U7_629_S	0.0130713	0.0335513	0.0335513
P41236_130_S	0.0333325	0.0335857	0.0335857
A0A0A0MRN4_181_S	0.0336574	0.00138657	0.0336574
O94826_96_S	0.016546	0.0336769	0.0336769
A0A024R7N1_243_S	0.0178702	0.0336858	0.0336858
A8K8V8_220_S	0.0337932	0.0235636	0.0337932
Q14693_252_S	0.0338267	0.0313828	0.0338267
A8K329_373_S	0.000359266	0.0338654	0.0338654
B4DL02_364_Y	0.0338736	0.0304605	0.0338736
P35612_684_T	0.00977996	0.0339289	0.0339289
Q5T4S7_181_S	0.0308115	0.0339337	0.0339337
A8K3Z5_280_T	0.0298628	0.0339422	0.0339422
Q4ZG32_402_S	0.0127399	0.0340702	0.0340702
A8K0S6_361_S	0.0062419	0.0340746	0.0340746
Q5SSJ5_51_T	0.0341048	0.0134373	0.0341048
O43474_315_T	0.00952403	0.0341429	0.0341429
Q9NYF8_397_S	0.0249393	0.0341741	0.0341741
Q12888_1647_T	0.0123463	0.0343064	0.0343064
Q9HBL0_339_Y	0.0295561	0.0343685	0.0343685
A0A024R3R5_84_S	0.0343687	0.0247635	0.0343687
Q96JB2_534_T	0.0217818	0.0343777	0.0343777
P35612_530_S	0.0343922	0.0157945	0.0343922
Q9BX66_240_S	0.0344281	0.0198477	0.0344281
E9PAK5_747_S	0.017302	0.0344552	0.0344552
A0A024RCK7_193_S	0.0344772	0.0178326	0.0344772
E5RFM9_23_T	0.00701356	0.0344897	0.0344897
B4DMF7_357_Y	0.0156382	0.0344914	0.0344914
Q5JSH3_27_S	0.0319019	0.0345524	0.0345524
A0A024QZY9_19_S	0.0103437	0.0346063	0.0346063
A0A087WWP4_626_S	0.0269937	0.0346508	0.0346508
A0A024RBB7_69_S	0.0347671	0.0258797	0.0347671
O94915_2334_T	0.0348212	0.0127352	0.0348212
Q92619_25_S	0.034857	0.0106715	0.034857
P55081_132_S	0.0348759	0.0271783	0.0348759
P02768_520_T	0.0348805	0.0316139	0.0348805
Q2VIN3_85_T	0.0276796	0.0349043	0.0349043
B3KRR4_178_S	0.0110412	0.0349231	0.0349231
A0A024QZQ1_47_S	0.0101293	0.0349283	0.0349283
Q08J23_755_T	0.0350444	0.0147625	0.0350444
E7EPN9_1267_T	0.0350504	0.0143029	0.0350504
Q58FG0_78_S	0.0019843	0.0350841	0.0350841
A0A024R4S2_449_S	0.0198356	0.0350874	0.0350874
C9J0I9_372_S	0.0150944	0.0351266	0.0351266
Q5JPT2_168_S	0.0351735	0.0332268	0.0351735
Q9H4L4_181_S	0.0352085	0.0289742	0.0352085
A0A140VKC4_240_T	0.0097109	0.035244	0.035244
A0A024R3L9_304_S	0.00673551	0.0352501	0.0352501
A0A024R233_1157_Y	0.0103906	0.0353884	0.0353884
Q9UBC2_377_S	0.0112731	0.0354208	0.0354208
B8Y0L3_15_S	0.0354279	0.00634536	0.0354279
A0A024RA66_383_S	0.0156333	0.0354338	0.0354338
O43896_910_S	0.0354754	0.0352285	0.0354754
Q9Y446_238_S	0.0354855	0.0293413	0.0354855
A0A140VK53_1675_S	0.0355036	0.0312084	0.0355036
Q15742_171_S	0.0219824	0.0355088	0.0355088
A0A024R0T2_362_S	0.0355226	0.0343746	0.0355226
Q08J23_461_T	0.0164618	0.0355707	0.0355707
Q96HP0_884_S	0.0251925	0.0356513	0.0356513
Q15149_4672_S	0.00348207	0.0356926	0.0356926
P21333_1747_S	0.0357927	0.0325507	0.0357927
A0A087X0M4_28_S	0.0357977	0.0302696	0.0357977
A0A024R6K5_369_S	0.0124042	0.0357995	0.0357995
A0A140TA33_3635_S	0.00932786	0.0359602	0.0359602
A0A024RAM4_1289_S	0.00421425	0.0359661	0.0359661
Q96JK2_648_S	0.0321368	0.0359672	0.0359672
Q12802_2500_S	0.036036	0.0186098	0.036036
O94929_276_T	0.0360531	0.0322853	0.0360531
A0A087WWP4_168_S	0.0159413	0.0361179	0.0361179
B0AZQ4_1086_S	0.0361908	0.0354675	0.0361908
D0PNI1_207_S	0.0362685	0.0314306	0.0362685
D3DUZ3_157_S	0.0217818	0.0362997	0.0362997
P36507_306_S	0.00556033	0.036305	0.036305
Q9HCD5_377_S	0.0232037	0.0363469	0.0363469
A0A024QZH6_734_S	0.00793568	0.0364002	0.0364002
B2R704_203_S	0.0324474	0.0364004	0.0364004
Q92625_649_S	0.0116521	0.0364268	0.0364268
Q12959_687_S	0.0364728	0.022639	0.0364728
A0A075B797_115_S	0.0193682	0.0365248	0.0365248
L8B7P7_97_S	0.0130164	0.0365654	0.0365654
A0A024R1X0_181_T	0.00806791	0.0365749	0.0365749
Q96JM3_505_S	0.0058139	0.0365878	0.0365878
B0I1T6_1341_T	0.0132135	0.0367339	0.0367339
Q14247_447_S	0.0100904	0.036751	0.036751
Q8IVT2_284_S	0.00911399	0.0367531	0.0367531
Q68CP4_243_S	0.0367785	0.0109807	0.0367785
C9J0I9_330_T	0.0117941	0.0367971	0.0367971
H0YI02_139_T	0.0369095	0.0202337	0.0369095
Q2LD37_2601_S	0.0250384	0.0369112	0.0369112
Q96RG4_307_S	0.0369232	0.024437	0.0369232
B3KTA3_38_S	0.0369248	0.0365626	0.0369248
A0A024R6I6_56_S	0.0363791	0.0369402	0.0369402
Q15366_188_S	0.0128965	0.0370351	0.0370351
B2RE76_187_S	0.00851908	0.0370847	0.0370847
Q9NQC3_15_S	0.0175859	0.0371286	0.0371286
A0A024R7J0_196_T	0.0371821	0.0267783	0.0371821
A8K9X5_580_T	0.0119681	0.0372094	0.0372094
A0A1S5UZ07_1341_T	0.0236632	0.0372117	0.0372117
Q9NWH9_344_S	0.00474141	0.0372267	0.0372267
O00472_503_S	0.0372314	0.011996	0.0372314
Q5VUB5_824_S	0.029239	0.0372681	0.0372681
Q9NRY4_1179_S	0.0238556	0.0372814	0.0372814
C9JWJ8_309_S	0.0373148	0.0217338	0.0373148
P40925_242_S	0.0368236	0.0374323	0.0374323
Q92610_680_S	0.0374326	0.0209857	0.0374326
B1AK63_102_T	0.0374418	0.0310843	0.0374418
D3DVA5_989_T	0.0374726	0.0267665	0.0374726
A0A0S2Z4G4_51_S	0.00482104	0.037614	0.037614
A0A024RAQ9_1334_T	0.0376161	0.0242102	0.0376161
A0A024RAQ9_1338_S	0.0376161	0.0242102	0.0376161
A0A024RAQ9_1341_S	0.0376161	0.0242102	0.0376161
A0A024R2T0_677_T	0.037631	0.02337	0.037631
O15085_668_T	0.0376529	0.0341413	0.0376529
A0A0D9SFE4_772_T	0.0368252	0.0378242	0.0378242
O75533_313_T	0.0378471	0.0192038	0.0378471
J3KQR7_537_S	0.0279661	0.0378619	0.0378619
B9EG60_330_S	0.0378978	0.0168882	0.0378978
Q6UUV7_368_S	0.0113049	0.0379034	0.0379034
A0A0S2Z491_227_S	0.0269166	0.0379375	0.0379375
Q14247_401_T	0.0154794	0.0379677	0.0379677
A0A140VJL2_440_S	0.00632574	0.0379943	0.0379943
Q9HBL0_792_S	0.0379978	0.016003	0.0379978
A0A024R3X4_67_S	0.0381118	0.0160205	0.0381118
B1AK63_100_S	0.038118	0.0331005	0.038118
A0A087WUT6_137_S	0.0170872	0.0381187	0.0381187
A0A087WWH3_869_T	0.0381316	0.0338411	0.0381316
Q9NRY4_1173_T	0.0244768	0.0382172	0.0382172
Q9NXL2_55_S	0.0382344	0.0155493	0.0382344
A2NX49_78_S	0.0382781	0.0166635	0.0382781
A8K3M9_204_S	0.00937811	0.0382996	0.0382996
Q12888_1317_S	0.00953546	0.0383276	0.0383276
Q9NWH9_289_S	0.0294339	0.0383753	0.0383753
A0A0A0MTL6_373_S	0.00366565	0.0384959	0.0384959
B5MCX3_178_S	0.0385063	0.01245	0.0385063
Q5VWQ8_702_S	0.022212	0.0385188	0.0385188
B4DMF7_362_S	0.0385508	0.0180823	0.0385508
Q8TBZ6_318_S	0.0231313	0.0386153	0.0386153
A0A087X188_479_S	0.0339509	0.0386381	0.0386381
Q86TV6_681_S	0.0227578	0.0386387	0.0386387
I3L2J0_472_T	0.00576938	0.0386712	0.0386712
B7ZLC4_678_S	0.00725345	0.0387087	0.0387087
B4DWB3_141_T	0.0387208	0.0305448	0.0387208
A0A096LP07_480_S	0.0127308	0.0387565	0.0387565
D3DUP1_2011_S	0.0387668	0.00472091	0.0387668
A0A0A0MSX9_1049_S	0.0388442	0.0295411	0.0388442
B2RWP4_2524_S	0.0038173	0.0388591	0.0388591
J3QK89_833_S	0.0199891	0.0388668	0.0388668
A0A024R1G8_327_S	0.0161144	0.0388731	0.0388731
A0A087X1H5_577_S	0.0390106	0.00318907	0.0390106
A0A140VK53_1896_S	0.0390107	0.00773115	0.0390107
Q9HCJ0_465_S	0.0111903	0.0390892	0.0390892
B2R8U0_53_T	0.00383461	0.0391168	0.0391168
A0A024QZJ7_374_S	0.0227403	0.0391537	0.0391537
Q12959_689_S	0.0391703	0.0191151	0.0391703
J3KPH8_211_S	0.0391704	0.0252195	0.0391704
Q92619_23_S	0.0391711	0.0107016	0.0391711
P0DJ93_58_S	0.0391909	0.0338766	0.0391909
Q9NZT2_378_S	0.039196	0.0104225	0.039196
Q04656_353_S	0.0392273	0.00418218	0.0392273
P29590_504_S	0.0138811	0.0392638	0.0392638
B7ZLC4_676_S	0.0120366	0.0393178	0.0393178
B2R6D8_14_S	0.0345982	0.039335	0.039335
B7Z7S9_336_S	0.0174769	0.0394206	0.0394206
A0A024RD99_173_S	0.0321643	0.0394507	0.0394507
B3KU62_340_S	0.00652068	0.0394606	0.0394606
B9EGA3_177_T	0.0252729	0.0394649	0.0394649
A0A024R152_866_S	0.0395149	0.02956	0.0395149
A0A024QZC8_107_S	0.00860679	0.0395955	0.0395955
F8W9J4_485_S	0.0173962	0.0397142	0.0397142
Q5JPT2_161_S	0.0308115	0.0398027	0.0398027
A0A0S2Z4Y3_89_S	0.0203316	0.0399247	0.0399247
A6NIY7_208_S	0.0399486	0.0195272	0.0399486
B7WPE2_199_S	0.0212309	0.03995	0.03995
Q12789_1842_S	0.0207363	0.0400687	0.0400687
Q8N612_491_T	0.0400764	0.0212769	0.0400764
Q96ST2_209_S	0.040091	0.0312733	0.040091
Q8NDX1_1019_S	0.0349549	0.0400979	0.0400979
O95049_371_S	0.0356765	0.0402289	0.0402289
A0A087X188_472_S	0.0172315	0.0403035	0.0403035
O43432_1413_S	0.0257516	0.0403224	0.0403224
B2RTX8_69_T	0.0237072	0.040392	0.040392
H0Y704_23_S	0.0404033	0.0181881	0.0404033
A0A024R241_301_S	0.0238478	0.0404547	0.0404547
A0A087WSZ7_621_S	0.0405326	0.0182228	0.0405326
Q13541_41_T	0.00555157	0.0405386	0.0405386
A9CQZ8_168_S	0.0379287	0.0405798	0.0405798
Q8NDX1_442_S	0.0406545	0.0189982	0.0406545
A0A024R8I2_98_S	0.0100195	0.0406714	0.0406714
B9EGA3_174_S	0.0406809	0.0145848	0.0406809
A0A024R546_398_S	0.0150289	0.0407301	0.0407301
A0JLR1_75_S	0.0175	0.0407533	0.0407533
A8KA83_208_T	0.0317478	0.0407577	0.0407577
A0A024QZW7_209_S	0.0408463	0.0256564	0.0408463
Q9UPU5_2077_S	0.0409131	0.0151171	0.0409131
B2R7S3_224_T	0.0351126	0.0409344	0.0409344
Q5JSH3_561_S	0.0409645	0.0409756	0.0409756
A0A1S5UYZ7_264_S	0.0226469	0.040999	0.040999
Q9BYG5_11_S	0.0159542	0.0410686	0.0410686
A0A0A0MRX8_337_S	0.0381797	0.0411471	0.0411471
Q9UKG1_399_T	0.0279116	0.0411923	0.0411923
I3L2B0_702_S	0.0411946	0.0293033	0.0411946
Q9UGU0_582_T	0.0412555	0.022222	0.0412555
B4DU15_569_S	0.0177972	0.0413057	0.0413057
A0A024R978_581_S	0.0199488	0.0413884	0.0413884
O15042_487_T	0.0415298	0.0148765	0.0415298
A0A024R9V7_261_S	0.0416006	0.038873	0.0416006
Q13541_46_T	0.00768814	0.0416696	0.0416696
Q8NHM5_444_T	0.0416809	0.0260835	0.0416809
A0A0C4DG40_8310_S	0.0416891	0.0271295	0.0416891
Q9H2D6_1890_S	0.0417305	0.0355638	0.0417305
O00267_666_S	0.0418022	0.0203641	0.0418022
B4E3T1_867_S	0.022948	0.0418761	0.0418761
Q5JPT2_159_T	0.0371038	0.0418916	0.0418916
Q9UMN6_861_S	0.0419128	0.0358596	0.0419128
Q4VCS5_719_Y	0.0118529	0.0419567	0.0419567
A0A024RBK4_325_S	0.0373216	0.0419891	0.0419891
B7Z2H8_667_S	0.042043	0.0118765	0.042043
A0A140VK05_592_S	0.0420894	0.0352432	0.0420894
Q9UKK3_1340_S	0.0420974	0.0282737	0.0420974
B7Z6G2_146_S	0.00858526	0.0421903	0.0421903
Q96JC9_165_S	0.0421958	0.037141	0.0421958
P52948_897_S	0.0386757	0.0422238	0.0422238
B0AZQ4_1083_S	0.0422517	0.0258489	0.0422517
D6W625_783_T	0.0340762	0.0423302	0.0423302
B4DYQ4_245_T	0.0141661	0.0423347	0.0423347
H0Y2V6_591_S	0.0424605	0.0243838	0.0424605
Q9NTI5_1176_S	0.0211495	0.0424664	0.0424664
Q96PY6_837_S	0.00375156	0.0425523	0.0425523
A0A024R546_590_S	0.0425993	0.018614	0.0425993
C9JNW5_83_T	0.0149306	0.0426202	0.0426202
O00515_390_T	0.042715	0.0295688	0.042715
A0A0C4DH22_783_S	0.0427626	0.0279586	0.0427626
A0A0S2Z4P0_122_T	0.0198302	0.0429412	0.0429412
A0A024R5Z7_163_T	0.0130614	0.0429946	0.0429946
Q9UKN1_1167_S	0.0211871	0.0429947	0.0429947
A0A024R6D1_855_S	0.0431682	0.0212481	0.0431682
A0A024QZ86_384_S	0.0143737	0.0431854	0.0431854
Q96K76_837_S	0.0433366	0.0243253	0.0433366
A0A0S2Z4Y4_227_S	0.043359	0.040573	0.043359
A0A140VK53_289_T	0.0150389	0.0433861	0.0433861
B3KU62_329_S	0.0108857	0.0434259	0.0434259
Q9UKA4_1485_T	0.0434313	0.029065	0.0434313
Q9NRD1_284_S	0.00753608	0.0434467	0.0434467
Q92625_647_S	0.00839245	0.0434623	0.0434623
Q63ZY3_14_T	0.0393729	0.0434974	0.0434974
A0A024R2U5_243_S	0.0172879	0.0435936	0.0435936
O94874_458_S	0.0437375	0.0377394	0.0437375
H3BPZ1_89_S	0.00839696	0.0438464	0.0438464
Q96JK2_651_S	0.0356842	0.0438571	0.0438571
Q8IY33_649_S	0.0439278	0.0392872	0.0439278
F5GWX5_1530_S	0.0127608	0.0439672	0.0439672
Q96JM3_542_S	0.0397195	0.0439776	0.0439776
A0A024QYY9_137_S	0.00324098	0.0439886	0.0439886
Q12872_283_S	0.0277246	0.0440661	0.0440661
A7MD96_626_S	0.0398485	0.0441056	0.0441056
A0A024R328_645_S	0.0238757	0.0441235	0.0441235
Q96HP0_178_S	0.0192479	0.0441592	0.0441592
C9JA28_105_S	0.0276939	0.0442012	0.0442012
Q3B726_304_S	0.020384	0.0442047	0.0442047
B5MCX3_171_Y	0.0443098	0.0222234	0.0443098
B4DY17_101_S	0.0140255	0.0443414	0.0443414
A0A024R1L3_61_T	0.0337959	0.0444164	0.0444164
Q05DC0_127_S	0.0299869	0.0444288	0.0444288
A0A024R0T2_350_S	0.0306683	0.04445	0.04445
O95466_1031_S	0.0444934	0.0227386	0.0444934
P29966_145_S	0.0445024	0.0278681	0.0445024
P62070_190_T	0.043162	0.0445599	0.0445599
A0A140VK53_2289_T	0.017267	0.0446002	0.0446002
D3DUZ3_149_S	0.0446954	0.040367	0.0446954
Q96JK2_794_S	0.0433575	0.0447317	0.0447317
Q9NYF8_225_S	0.00621323	0.0447808	0.0447808
Q0VD83_815_S	0.0447879	0.0306864	0.0447879
B7WPE2_205_S	0.0314634	0.0448082	0.0448082
A0A0D9SEI0_115_S	0.0448302	0.032444	0.0448302
Q9UJK0_259_S	0.00503565	0.044832	0.044832
E7EQT4_348_S	0.00807442	0.0448496	0.0448496
A8K6X9_1017_S	0.044854	0.0121183	0.044854
B3KXK4_210_T	0.0448794	0.0342529	0.0448794
Q14669_1015_Y	0.0448855	0.0299271	0.0448855
B2RDC9_114_S	0.044909	0.0295051	0.044909
Q8N122_722_S	0.00853228	0.0450838	0.0450838
Q16853_210_T	0.0451355	0.0298573	0.0451355
Q86X29_581_S	0.00565497	0.0451504	0.0451504
A0A024QZ72_744_S	0.0402049	0.0452968	0.0452968
A8KA83_159_S	0.028979	0.0453356	0.0453356
A0A024RD47_2184_S	0.0453603	0.0384058	0.0453603
B3KWV6_1230_S	0.0455433	0.0445257	0.0455433
L7RSM7_228_T	0.0155519	0.0455565	0.0455565
D0PNI1_205_T	0.0456133	0.0297505	0.0456133
O96018_9_S	0.0340361	0.0456626	0.0456626
P45973_12_S	0.0457031	0.0376952	0.0457031
Q9UPQ0_235_S	0.0457624	0.0299851	0.0457624
B4DYG5_262_S	0.0458886	0.0450254	0.0458886
A9CQZ8_118_S	0.0459232	0.0366329	0.0459232
P21333_1739_T	0.0434364	0.0459268	0.0459268
Q15124_122_S	0.0241001	0.0459969	0.0459969
Q13501_328_S	0.0234326	0.0460212	0.0460212
A0A024R884_91_T	0.0460466	0.0241999	0.0460466
A0A0C4DH22_443_S	0.0460548	0.0449839	0.0460548
Q6GQQ9_476_S	0.0461741	0.0324403	0.0461741
Q6P6C2_384_S	0.0361222	0.0465637	0.0465637
C9JNW5_86_S	0.0465687	0.0184872	0.0465687
A8K940_475_S	0.0466138	0.028055	0.0466138
A0A024R305_596_S	0.0136481	0.0468869	0.0468869
Q8NEF9_208_S	0.0352268	0.0468968	0.0468968
P40925_245_S	0.044692	0.0469157	0.0469157
A0A024QZH6_976_T	0.0223206	0.0469194	0.0469194
Q9ULH0_1555_S	0.0469498	0.0351693	0.0469498
B2RWP4_2522_S	0.0130166	0.046983	0.046983
B2R7I3_87_S	0.0469961	0.038713	0.0469961
B3KUH3_364_T	0.0469961	0.0372073	0.0469961
Q8IYV2_678_S	0.008447	0.0470186	0.0470186
B7ZLC4_606_T	0.0356848	0.0470825	0.0470825
O60502_370_T	0.0463527	0.0471945	0.0471945
O00418_478_S	0.0108241	0.047249	0.047249
Q5SSJ5_48_T	0.0472638	0.0226276	0.0472638
B3KUL5_510_S	0.0472745	0.0324169	0.0472745
Q9NR12_203_S	0.0472778	0.0413651	0.0472778
Q8IWS0_155_S	0.0458247	0.0473194	0.0473194
A0A024R542_918_Y	0.0267932	0.0473512	0.0473512
O75533_486_T	0.026779	0.047362	0.047362
B3KNL3_497_S	0.0163683	0.0473856	0.0473856
A0A0U1RR27_1552_S	0.0182263	0.0474259	0.0474259
B4E0Y9_326_S	0.0477177	0.0164866	0.0477177
Q96JC9_158_S	0.0477797	0.0344373	0.0477797
A9QQ22_293_S	0.0467779	0.0478387	0.0478387
A0A1U9X972_807_T	0.0374873	0.0479011	0.0479011
Q09666_5794_T	0.00340591	0.0479524	0.0479524
B4E257_284_T	0.0448694	0.0480129	0.0480129
Q8NHM5_447_T	0.0480675	0.0316378	0.0480675
Q14247_399_T	0.0184943	0.0480863	0.0480863
A5YM43_616_S	0.0480919	0.0212644	0.0480919
A0A087X1H5_378_S	0.0243535	0.0482036	0.0482036
A0A024R542_724_S	0.0289296	0.0482433	0.0482433
Q9Y2H0_975_T	0.035691	0.0482444	0.0482444
B7ZKM5_200_T	0.0289368	0.0482697	0.0482697
A0A1S5UZ22_800_Y	0.0164333	0.0483002	0.0483002
A0A024QZ72_743_S	0.0483792	0.0436244	0.0483792
Q8N5J2_441_S	0.0463596	0.0484341	0.0484341
H7BYP4_155_S	0.0213206	0.0484358	0.0484358
B0LPE5_124_S	0.0245883	0.0484501	0.0484501
Q9UHB7_624_T	0.0485124	0.0444677	0.0485124
A0A0D9SFE4_774_S	0.0347297	0.0486396	0.0486396
Q86U86_1453_S	0.0207371	0.0486413	0.0486413
Q9UPU5_2047_S	0.0273051	0.0486498	0.0486498
A0A0G2JMZ8_310_S	0.0331749	0.0486971	0.0486971
Q8IYL3_148_S	0.0155379	0.0487428	0.0487428
Q7Z309_58_S	0.0487685	0.00122927	0.0487685
P18583_281_S	0.00938156	0.0488188	0.0488188
A8K940_809_S	0.0362221	0.0490459	0.0490459
Q13541_34_Y	0.00668683	0.0490948	0.0490948
A0A0S2Z4Z9_147_S	0.0150645	0.0490975	0.0490975
Q5VZ89_1099_S	0.0171051	0.0491867	0.0491867
Q8WWM7_632_T	0.0385071	0.0492411	0.0492411
B3KNQ9_144_T	0.0493164	0.0236286	0.0493164
Q15311_645_S	0.049319	0.0274063	0.049319
Q5T1M5_326_S	0.0493264	0.0344812	0.0493264
A0A024RDE2_234_S	0.00873941	0.0494257	0.0494257
A0A1S5UZ07_743_T	0.0451449	0.0494494	0.0494494
B2ZZ89_1553_T	0.0367641	0.0494869	0.0494869
Q9P206_414_S	0.0495004	0.0211658	0.0495004
Q9P206_416_T	0.0495004	0.0211658	0.0495004
Q27J81_378_T	0.0277386	0.0495539	0.0495539
Q5VT52_599_S	0.0298471	0.0495998	0.0495998
A8K4U4_59_S	0.0496427	0.034581	0.0496427
Q96N67_946_S	0.0497047	0.0419549	0.0497047
Q5JPT2_158_T	0.0402244	0.049733	0.049733
Q15366_189_S	0.0223206	0.0497756	0.0497756
Q147X3_55_S	0.0162899	0.0497818	0.0497818
A0A024QZJ7_244_S	0.0295714	0.0498383	0.0498383
Q12873_719_T	0.0216751	0.0498987	0.0498987
A0A087X1H5_390_S	0.0499477	0.0364746	0.0499477
A0A140VK53_2100_S	0.0250132	0.0500231	0.0500231
Q6P9B9_1010_S	0.0145129	0.0500954	0.0500954
J3KN75_1029_S	0.00215263	0.0501825	0.0501825
B3KX07_270_S	0.0149135	0.0502084	0.0502084
Q9NR33_9_S	0.0285344	0.0502136	0.0502136
A0A0U3FJG0_354_S	0.0502358	0.0242303	0.0502358
Q5HYL6_27_T	0.0204112	0.0503517	0.0503517
Q9Y2W1_928_S	0.0488646	0.0503722	0.0503722
A0A024R1L3_58_T	0.0288891	0.0504052	0.0504052
A0A024R6K5_246_S	0.0388072	0.0505139	0.0505139
A0A024QZY5_573_S	0.0387586	0.0505659	0.0505659
Q86YV0_984_S	0.0317543	0.0505785	0.0505785
Q9HBL0_796_Y	0.050604	0.0359611	0.050604
A0A087WZ16_337_T	0.0506047	0.0461335	0.0506047
J3KR72_710_S	0.0271665	0.0506442	0.0506442
B2RBI2_248_T	0.0255489	0.0506961	0.0506961
D3DTY0_683_S	0.0507243	0.0205599	0.0507243
K7EQL6_1093_S	0.00575133	0.050729	0.050729
A8K6U2_844_S	0.0456499	0.0508307	0.0508307
A0A024RAQ9_2116_S	0.0407849	0.0508657	0.0508657
A0A024RDE1_291_T	0.0258282	0.0508675	0.0508675
A0A0D9SEV0_114_S	0.0397201	0.0509044	0.0509044
Q9Y4G6_1843_T	0.0510136	0.0509118	0.0510136
B4DH21_300_S	0.0307829	0.0510243	0.0510243
P42166_354_S	0.010613	0.0510367	0.0510367
A0A024QZC8_118_S	0.0510532	0.0299831	0.0510532
Q9P206_342_S	0.0511241	0.0484942	0.0511241
P21333_2338_S	0.0511732	0.0416376	0.0511732
Q99442_155_T	0.0512283	0.0279499	0.0512283
Q16629_173_S	0.00777066	0.0512586	0.0512586
O60504_530_S	0.00600101	0.0513815	0.0513815
A4D7U3_307_T	0.026106	0.0513911	0.0513911
A0A024QZN9_138_T	0.0495267	0.0515203	0.0515203
Q9H1E3_113_S	0.014741	0.0515495	0.0515495
A0A024RDA1_448_S	0.0155795	0.0515895	0.0515895
A0A0S2Z4U1_9_S	0.0217681	0.051597	0.051597
D3DUZ3_153_T	0.0516615	0.0304827	0.0516615
Q8WWM7_600_T	0.0517439	0.0297338	0.0517439
C9JRJ5_386_T	0.0403376	0.0517737	0.0517737
A0A024RB85_386_T	0.0368434	0.0517741	0.0517741
P21333_2143_S	0.0212239	0.0519176	0.0519176
K7EKD0_18_S	0.0501585	0.051962	0.051962
B3KXK4_211_S	0.0520904	0.0285593	0.0520904
Q9H4L7_57_S	0.01345	0.052145	0.052145
A6N6J7_299_S	0.0377268	0.0521463	0.0521463
A0A024R5S5_11_S	0.0234949	0.0521611	0.0521611
A0A0C4DGT6_339_S	0.0107653	0.0521628	0.0521628
A0A024RDL6_390_S	0.0384147	0.0521693	0.0521693
O95049_360_S	0.0212351	0.0522985	0.0522985
Q9HBL0_1135_S	0.052386	0.0426248	0.052386
J3KQR7_543_T	0.0266042	0.052471	0.052471
Q8NDX1_1020_S	0.0525646	0.0207208	0.0525646
A0A024R4Z6_438_Y	0.0388323	0.0525811	0.0525811
A8K6L3_439_S	0.0525856	0.037217	0.0525856
A0A024R0R6_1175_S	0.00753863	0.0526003	0.0526003
I3L2J0_1186_S	0.0527003	0.0130792	0.0527003
B7Z5R7_426_S	0.0527005	0.034237	0.0527005
A0A087WVF1_147_S	0.0461218	0.0527263	0.0527263
A0A087WTT2_24_S	0.052787	0.051135	0.052787
B9EG60_622_Y	0.0346342	0.0527918	0.0527918
A4D7U3_289_S	0.0528325	0.0226127	0.0528325
O00515_512_S	0.0283205	0.0529178	0.0529178
A0A024R507_36_S	0.0530559	0.0488543	0.0530559
Q4KWH8_1311_S	0.0101442	0.0530728	0.0530728
B2RCD8_384_S	0.0190588	0.0531618	0.0531618
A0A087WVZ6_422_S	0.0531721	0.0348289	0.0531721
Q92625_318_T	0.0089178	0.0532011	0.0532011
Q6UWH4_199_S	0.0532237	0.0257055	0.0532237
A7MD96_441_S	0.0215109	0.053227	0.053227
Q6F5E8_991_S	0.0177068	0.05326	0.05326
Q05DB4_71_S	0.053308	0.0135364	0.053308
Q6PKG0_766_S	0.0416768	0.0533281	0.0533281
A0A0A0MT33_689_T	0.0227592	0.0533416	0.0533416
A4D7U3_248_S	0.0534985	0.0312277	0.0534985
Q9H1E3_221_S	0.0327338	0.0535018	0.0535018
A0A024RDI1_193_S	0.0536065	0.0168265	0.0536065
B4DTN1_151_S	0.0143486	0.0536315	0.0536315
Q9NR12_220_S	0.0536631	0.0249022	0.0536631
Q7Z2W4_271_S	0.0182828	0.0536655	0.0536655
A0A140VK53_400_T	0.0292927	0.0536661	0.0536661
Q92610_678_S	0.0537465	0.026279	0.0537465
Q0JRZ9_403_S	0.0538663	0.0417976	0.0538663
P06753_88_S	0.00416654	0.053924	0.053924
D3DSS6_1798_T	0.0240992	0.0539342	0.0539342
Q63ZY3_438_T	0.0250891	0.0539723	0.0539723
A8K1V4_22_S	0.0152429	0.0540872	0.0540872
A8K940_638_T	0.0247075	0.054164	0.054164
F1T0I1_2054_T	0.0542683	0.033967	0.0542683
Q9ULJ3_441_S	0.0235213	0.054325	0.054325
A0A024RAN2_277_T	0.0544086	0.0302369	0.0544086
Q14789_1956_S	0.0544572	0.0400082	0.0544572
Q53LP3_226_S	0.0237665	0.0546206	0.0546206
A0A0D9SGJ6_1043_T	0.0546291	0.0257363	0.0546291
A0A024R472_83_S	0.0301159	0.0546585	0.0546585
E9PMG4_456_T	0.0376872	0.0546774	0.0546774
P18583_283_S	0.00839679	0.054724	0.054724
A0A087WXK5_1362_S	0.0132426	0.0548059	0.0548059
A0A024R4E9_1106_S	0.0532872	0.0548099	0.0548099
A0A024R1I2_611_T	0.0548364	0.0318773	0.0548364
P18206_579_S	0.0423685	0.0548691	0.0548691
D3DU30_246_S	0.025457	0.0549519	0.0549519
Q4W4Y1_721_S	0.0550347	0.0532964	0.0550347
P20700_19_T	0.0413241	0.0550453	0.0550453
A0A024QZJ7_240_S	0.0523153	0.0550521	0.0550521
Q13428_914_T	0.0490935	0.0551466	0.0551466
Q15544_7_S	0.0356353	0.0551979	0.0551979
A6NC98_596_S	0.0552168	0.04579	0.0552168
Q7Z417_652_S	0.0552251	0.0488983	0.0552251
A0A024RAY2_401_S	0.0552905	0.0324016	0.0552905
A0A0C4DG40_8312_T	0.050584	0.0552917	0.0552917
B7ZLC4_672_T	0.0133811	0.0553169	0.0553169
Q9HBL0_1173_T	0.0397115	0.0555265	0.0555265
Q9NR48_1746_S	0.05554	0.0554133	0.05554
B4DL02_363_S	0.0555718	0.0414353	0.0555718
Q9H1E5_251_S	0.0247485	0.0556112	0.0556112
Q86U86_1451_S	0.0216755	0.0556382	0.0556382
Q9BY89_1604_T	0.0538844	0.0556466	0.0556466
B7Z9B7_710_T	0.0557418	0.0301672	0.0557418
P02671_291_S	0.0114903	0.0557898	0.0557898
P08670_37_T	0.0558004	0.0253095	0.0558004
Q96N67_905_S	0.0235451	0.0558065	0.0558065
A9UEZ6_455_Y	0.00813794	0.0558798	0.0558798
Q92625_624_S	0.0109715	0.0559365	0.0559365
Q99569_77_S	0.0124247	0.0560474	0.0560474
A8K3Z5_275_T	0.053952	0.0561672	0.0561672
B4DTS2_214_S	0.0180545	0.0561771	0.0561771
P46527_10_S	0.0183865	0.0561809	0.0561809
Q5THJ4_2079_S	0.0493351	0.0561922	0.0561922
A0A0S2Q0B1_705_S	0.0562163	0.0478126	0.0562163
A0PJJ9_74_S	0.0398463	0.056218	0.056218
F6M2K3_1890_T	0.00430187	0.05631	0.05631
A0A024RBE9_129_T	0.0031958	0.0563482	0.0563482
A0A140VK17_342_S	0.0565948	0.0405652	0.0565948
A0A024R9D2_298_S	0.0565956	0.0469535	0.0565956
A0A0A0MTL6_367_S	0.0167112	0.0566209	0.0566209
O60711_81_S	0.0178574	0.0566254	0.0566254
Q92538_1791_S	0.0482827	0.0566444	0.0566444
Q6PN88_18_S	0.0478725	0.0566959	0.0566959
A0A024RCY9_4_S	0.0567098	0.0563007	0.0567098
A0A024QZE7_401_S	0.00875019	0.0567983	0.0567983
Q9P206_418_S	0.0569305	0.00674581	0.0569305
B2RDR2_229_T	0.00535522	0.0569404	0.0569404
A6H8W6_208_S	0.0257837	0.0569739	0.0569739
Q9UN36_355_S	0.00927546	0.0569994	0.0569994
B3KNP0_431_S	0.0151171	0.0570324	0.0570324
Q12872_282_S	0.0284539	0.0570552	0.0570552
A7XZY7_947_S	0.0250601	0.0571207	0.0571207
Q7Z591_1377_S	0.0572091	0.0479959	0.0572091
B4DYQ1_219_S	0.0284759	0.0572148	0.0572148
O00264_190_S	0.0360074	0.0572167	0.0572167
A0A024R1L3_59_S	0.0265397	0.0572389	0.0572389
A0A024QZF6_203_S	0.057307	0.0385901	0.057307
O60293_948_S	0.0573188	0.0542856	0.0573188
J3KPC5_515_S	0.0123473	0.0573414	0.0573414
P46937_366_S	0.0355255	0.0573626	0.0573626
Q9HBL0_1328_T	0.0182597	0.0573631	0.0573631
Q9P1Y5_341_S	0.0573986	0.0356742	0.0573986
A0A087X0H9_619_T	0.0574477	0.0241511	0.0574477
P27348_232_S	0.0305328	0.0574546	0.0574546
P08670_426_T	0.00591637	0.0574774	0.0574774
B7Z3E3_12_S	0.0419853	0.0574827	0.0574827
A0A087WSZ7_623_S	0.0574956	0.00949817	0.0574956
P63261_362_Y	0.00939428	0.0575005	0.0575005
A0A140VK53_871_S	0.0575432	0.0523801	0.0575432
Q8TF72_1656_S	0.0165333	0.0575651	0.0575651
A0A024QZC1_195_S	0.00802946	0.0575965	0.0575965
O60220_96_S	0.0171363	0.0576158	0.0576158
D3DSZ2_964_S	0.0576283	0.0451288	0.0576283
E9PC85_910_S	0.0489395	0.0576459	0.0576459
D3DUZ3_115_T	0.05143	0.0576484	0.0576484
Q9GZP8_60_S	0.0523498	0.0576829	0.0576829
E7EWQ5_1191_S	0.0465568	0.0576928	0.0576928
B7Z8Q2_195_Y	0.00756652	0.0576997	0.0576997
B0FLL2_460_S	0.024769	0.0577629	0.0577629
Q9HBL0_1167_S	0.0381573	0.0577661	0.0577661
P20749_368_T	0.0555001	0.0577677	0.0577677
Q9UKJ3_1035_S	0.04909	0.0577957	0.0577957
Q03164_3529_S	0.0111558	0.0578721	0.0578721
Q92610_679_S	0.0578993	0.0409892	0.0578993
D3DVA5_219_S	0.0579113	0.0361564	0.0579113
A6NIY7_206_S	0.0579206	0.0354306	0.0579206
Q96JM3_502_S	0.0287187	0.0579251	0.0579251
Q8N5V2_606_S	0.0579402	0.0574086	0.0579402
B2RWP4_41_S	0.00367281	0.0579475	0.0579475
P49454_2658_T	0.0580056	0.0209781	0.0580056
Q8WX93_979_S	0.0514288	0.0581188	0.0581188
A0A1U9X609_21_T	0.0417714	0.0581355	0.0581355
Q9UIG0_716_S	0.0523631	0.058174	0.058174
B4DQ16_20_S	0.0244225	0.0581905	0.0581905
B0I1T6_1353_T	0.038303	0.0581963	0.0581963
P52701_269_T	0.0582021	0.0533575	0.0582021
Q86YV0_994_S	0.0190647	0.058298	0.058298
A0A024R3I8_317_S	0.0365877	0.0583195	0.0583195
A4LAA3_674_T	0.0484608	0.0583516	0.0583516
P28290_767_S	0.0583993	0.0135276	0.0583993
I3L2J0_2152_S	0.0585001	0.0528345	0.0585001
B4E3H1_139_S	0.0282657	0.0585267	0.0585267
A0A024R2T0_680_S	0.0479156	0.058566	0.058566
O00418_435_S	0.0586786	0.054166	0.0586786
B7Z5R7_823_S	0.05883	0.0198004	0.05883
B2R8R5_683_S	0.0430474	0.0588599	0.0588599
A0A024QZJ7_325_S	0.0510877	0.0588959	0.0588959
Q9Y3L3_180_S	0.058928	0.0363984	0.058928
A8K6L3_408_S	0.0282447	0.0589388	0.0589388
B4E106_478_S	0.0261052	0.0589407	0.0589407
A0A024QZN9_137_T	0.0589772	0.0513982	0.0589772
O95049_112_S	0.0161098	0.0590818	0.0590818
O15047_479_S	0.0590963	0.0512403	0.0590963
O60341_88_T	0.0334751	0.0591228	0.0591228
Q96RT1_852_S	0.0406057	0.0591292	0.0591292
A0A0A0MR66_797_Y	0.0166376	0.0591965	0.0591965
A0A1L1UHR1_101_S	0.0592217	0.0290772	0.0592217
Q9UHR4_248_T	0.020885	0.0592424	0.0592424
Q9P206_685_T	0.0321166	0.0593293	0.0593293
D6W625_777_S	0.0593603	0.0580774	0.0593603
P54253_775_S	0.0594098	0.0242624	0.0594098
A0A087WTT2_23_S	0.059539	0.0537452	0.059539
Q86W56_448_S	0.0412822	0.0595767	0.0595767
B4DYQ1_221_S	0.0179371	0.0596082	0.0596082
Q14644_809_S	0.0596636	0.0315413	0.0596636
A0A024RDU6_180_T	0.0184866	0.0596674	0.0596674
A0A0A0MRL6_319_T	0.00428338	0.0597438	0.0597438
G8JLD3_21_S	0.0327275	0.0597442	0.0597442
O95685_74_S	0.0106897	0.0598361	0.0598361
B9EG60_1138_S	0.0152962	0.0598413	0.0598413
P46939_2222_T	0.0359103	0.0598834	0.0598834
Q9Y388_186_S	0.0267923	0.059962	0.059962
A0A140TA33_3652_S	0.012423	0.0600016	0.0600016
A0A140VK53_875_S	0.0345717	0.0600407	0.0600407
Q9H6F5_18_S	0.0600426	0.0565872	0.0600426
B4E2F2_334_S	0.0601618	0.0506891	0.0601618
A0A1C7CYX9_614_T	0.0601791	0.0574747	0.0601791
O95049_346_S	0.0358441	0.0602502	0.0602502
B4DDI1_14_S	0.0604447	0.0533202	0.0604447
A0A024R8W1_516_S	0.0604506	0.0436104	0.0604506
Q4ZG32_400_T	0.0173757	0.0604711	0.0604711
Q5SSJ5_44_T	0.0446944	0.0606301	0.0606301
A0A024RB85_383_S	0.048625	0.0606515	0.0606515
A0A0S2Z4M6_90_S	0.0229639	0.0606595	0.0606595
Q9Y2X3_502_S	0.0606855	0.0414944	0.0606855
Q96T23_408_T	0.0477967	0.0608072	0.0608072
B2R8P1_343_S	0.0276874	0.0608207	0.0608207
P51610_6_S	0.0464251	0.0608592	0.0608592
O60271_226_T	0.0609967	0.0195542	0.0609967
A0A024QZM3_25_S	0.00356727	0.0610244	0.0610244
H0YI02_131_T	0.0202368	0.0610311	0.0610311
D3DSM4_289_S	0.00686707	0.0610626	0.0610626
A0A087X188_486_T	0.0611728	0.0541021	0.0611728
Q9P1Y5_363_S	0.0336972	0.0612288	0.0612288
B2R761_4_S	0.0207321	0.0614234	0.0614234
P61266_10_S	0.0255576	0.0614511	0.0614511
A0A024R6K5_245_S	0.00569123	0.0614989	0.0614989
A0A087WWK8_73_S	0.0292472	0.0615065	0.0615065
A0A024R152_874_T	0.0615359	0.0547269	0.0615359
Q96N67_440_S	0.0615443	0.0372527	0.0615443
O75592_2836_Y	0.0332373	0.0615457	0.0615457
B7Z8G5_565_S	0.0112274	0.0615923	0.0615923
O43291_237_S	0.0597044	0.0616085	0.0616085
P46013_328_T	0.0369442	0.0616622	0.0616622
Q15836_44_S	0.042193	0.0617054	0.0617054
A0A087X0H9_621_S	0.0242617	0.0617507	0.0617507
A0A0S2Z5C7_129_S	0.0393059	0.0619214	0.0619214
A0A024R722_134_S	0.0153103	0.0619295	0.0619295
O60716_916_T	0.0110419	0.0620362	0.0620362
Q09666_781_S	0.0620432	0.01368	0.0620432
A8K309_183_S	0.0109532	0.0620635	0.0620635
E9PJ20_42_S	0.022203	0.0620701	0.0620701
A0A024R599_64_S	0.00161534	0.0621021	0.0621021
A0A024QYY9_131_S	0.0429143	0.0621484	0.0621484
A8K141_629_T	0.0622078	0.037645	0.0622078
Q9NYF8_385_S	0.0304605	0.0622213	0.0622213
A0A0D9SEI0_111_S	0.0613868	0.0622686	0.0622686
Q7Z4S6_1275_S	0.0622963	0.0286654	0.0622963
A0A024R1X0_178_S	0.0143845	0.062298	0.062298
A0A1C7CYZ0_76_S	0.0447961	0.0623957	0.0623957
A0A087X188_490_S	0.0624219	0.0546191	0.0624219
Q9NRY4_1176_S	0.0304231	0.0626186	0.0626186
A0A087WXV4_418_S	0.0367442	0.0626655	0.0626655
Q02790_113_Y	0.0188132	0.0626719	0.0626719
Q9P0K8_43_S	0.0353964	0.0626811	0.0626811
A0A024R9U8_3651_T	0.0526115	0.0626899	0.0626899
A0A024R152_600_S	0.0216957	0.062729	0.062729
A0A1U9X8F1_215_T	0.0149454	0.062729	0.062729
P17676_221_S	0.062747	0.0392279	0.062747
Q04656_325_S	0.0628055	0.0494605	0.0628055
Q6NX51_33_T	0.0532939	0.0629249	0.0629249
Q9BUH6_148_S	0.0629331	0.0533312	0.0629331
Q9HBL0_1177_S	0.0358381	0.0629526	0.0629526
A0A0A0MT33_692_T	0.0309754	0.0629888	0.0629888
B2RDC9_106_S	0.0190054	0.0630189	0.0630189
A0A024R1J3_192_S	0.0149283	0.0630943	0.0630943
P22466_123_S	0.0061506	0.063149	0.063149
Q9BV73_2229_S	0.0527483	0.0631705	0.0631705
B4DRM3_455_T	0.0568942	0.0631736	0.0631736
A0A024R7L2_65_T	0.0325123	0.0631862	0.0631862
P49321_726_S	0.0587392	0.0632565	0.0632565
Q658Y4_349_T	0.0633057	0.0373522	0.0633057
A0A024R0R6_1171_S	0.016629	0.0633568	0.0633568
Q96ST2_363_S	0.0634474	0.0229782	0.0634474
B2RBY7_27_S	0.0324049	0.0636155	0.0636155
E9PGC8_1224_S	0.0326727	0.0636444	0.0636444
Q12802_1647_S	0.063686	0.0221485	0.063686
A8K0J3_324_S	0.0636868	0.0615054	0.0636868
Q9NYF8_531_S	0.00243995	0.0638139	0.0638139
Q9UEG4_28_S	0.010883	0.0638185	0.0638185
A0A024RAC0_801_S	0.0638436	0.0240614	0.0638436
A0A024RAC0_804_S	0.0474384	0.0638728	0.0638728
A0A024RAY1_477_S	0.000652093	0.0639676	0.0639676
B2RBF2_576_S	0.0332697	0.0640056	0.0640056
A0A0A0MTL6_365_S	0.0318946	0.0641011	0.0641011
A8K3C5_419_T	0.0521532	0.0641453	0.0641453
A0A024R152_1211_T	0.0376573	0.0642131	0.0642131
A0A0G2JNZ2_1558_T	0.0354723	0.0642386	0.0642386
E3UVQ2_423_S	0.0642587	0.035798	0.0642587
A0A140VK53_440_S	0.0201771	0.0643282	0.0643282
D3DSS6_1795_S	0.0449936	0.0643428	0.0643428
B2RTX8_77_S	0.0375223	0.0643645	0.0643645
Q8TF72_1242_S	0.0496036	0.0643678	0.0643678
A0A087WTU3_174_S	0.044686	0.064376	0.064376
P15924_2821_S	0.0236259	0.0643802	0.0643802
Q96GD7_72_S	0.0420974	0.0644079	0.0644079
A0A024R5H8_3_T	0.0644663	0.0632023	0.0644663
B3KXK4_209_S	0.0644663	0.0606743	0.0644663
Q12872_296_Y	0.0389305	0.0644888	0.0644888
Q9UBC2_371_S	0.0507786	0.0645107	0.0645107
Q01105_7_S	0.00363528	0.0645336	0.0645336
Q8NI35_1209_T	0.0169699	0.0645587	0.0645587
Q13813_1217_S	0.0128962	0.0646376	0.0646376
B7Z8G5_648_T	0.0229064	0.0646567	0.0646567
Q5VT52_598_T	0.0647045	0.0108258	0.0647045
Q08J23_743_S	0.064726	0.0105616	0.064726
A8K559_254_T	0.0384765	0.064823	0.064823
P11216_8_S	0.0648784	0.0195711	0.0648784
A0A0C4DG40_8314_T	0.0493169	0.0649755	0.0649755
P85037_243_S	0.00780234	0.0649786	0.0649786
Q9BX66_484_S	0.0566543	0.0650175	0.0650175
A0A024R663_1310_S	0.0542521	0.0650308	0.0650308
A0A0S2Z4M6_94_S	0.0201089	0.0651059	0.0651059
Q9Y2X3_508_T	0.0462425	0.0651231	0.0651231
Q02880_1457_S	0.0565974	0.0651561	0.0651561
A0A024R305_289_S	0.0187107	0.0652292	0.0652292
Q5JXC2_303_S	0.0652399	0.0547155	0.0652399
A0A024QZD5_226_S	0.0652459	0.0531678	0.0652459
P63267_235_S	0.0652658	0.0262024	0.0652658
A0A024R6M2_764_S	0.0643378	0.0653149	0.0653149
P35221_690_S	0.00685183	0.0653235	0.0653235
A0A087WY65_17_T	0.02486	0.0653453	0.0653453
Q8WYQ5_92_S	0.0653463	0.0414226	0.0653463
Q6NZI2_175_S	0.0518654	0.0653989	0.0653989
Q58WW2_336_S	0.0549821	0.0654446	0.0654446
A7E2V4_55_T	0.0203166	0.0655179	0.0655179
Q13439_87_S	0.0310977	0.0655492	0.0655492
Q4ZG32_405_S	0.0134473	0.0655621	0.0655621
Q12888_1055_T	0.0306906	0.0656365	0.0656365
E9PGC8_1384_S	0.0231914	0.0656874	0.0656874
A0A024RAS3_9_S	0.0656984	0.0298728	0.0656984
Q4ZG32_393_S	0.0342102	0.0658811	0.0658811
Q6UXY1_220_S	0.0133373	0.0658911	0.0658911
A0A0S2Z581_10_S	0.0329619	0.0659369	0.0659369
Q9NYV4_1083_S	0.066031	0.0564375	0.066031
A0A024RBB8_71_S	0.0660621	0.0631066	0.0660621
A0A140VK53_2102_S	0.0461123	0.0661151	0.0661151
Q8N612_484_S	0.0432878	0.0661434	0.0661434
Q9P2F8_1488_S	0.0234338	0.0662367	0.0662367
Q9HBL0_962_S	0.0169581	0.0663333	0.0663333
A0A1W2PPZ5_100_S	0.0128284	0.066402	0.066402
Q6P1L5_273_S	0.0383617	0.066414	0.066414
A0A024R3V0_120_S	0.0664537	0.0337385	0.0664537
Q9UKE5_764_S	0.0195829	0.0665453	0.0665453
Q9H7L9_45_S	0.0666916	0.0600469	0.0666916
A0A024R0E5_9_S	0.0666943	0.0293817	0.0666943
Q68DQ2_1936_T	0.0667502	0.00383845	0.0667502
Q8NDT2_609_S	0.0060286	0.066764	0.066764
B3KNP0_464_S	0.0206264	0.0668072	0.0668072
B4DQ92_262_S	0.0590898	0.0668072	0.0668072
J3KTE4_187_S	0.0669007	0.0263183	0.0669007
A0A075B7B1_805_T	0.0669353	0.0514378	0.0669353
A0A087WZG6_66_S	0.0296422	0.0669712	0.0669712
A0A024R8T0_1494_S	0.0670001	0.0477324	0.0670001
A0A087X1P3_58_S	0.0670861	0.0555616	0.0670861
Q53LP3_231_S	0.0671592	0.0325235	0.0671592
Q9H8G2_301_S	0.0671631	0.0260298	0.0671631
Q2LD37_2603_S	0.00466238	0.0671903	0.0671903
A0A0S2Z500_174_S	0.0608559	0.067191	0.067191
A0A140VK53_286_T	0.018993	0.0672665	0.0672665
A0A024R872_611_S	0.0667384	0.0672912	0.0672912
A0A024R4H4_1269_T	0.0673334	0.0175722	0.0673334
O94885_507_S	0.0673501	0.0295574	0.0673501
A0A024R2Q4_34_S	0.0414209	0.0674731	0.0674731
A0A024RBS3_1973_S	0.0674907	0.0300254	0.0674907
A0A024RAS3_11_T	0.067553	0.0332394	0.067553
Q02790_453_S	0.0527667	0.067578	0.067578
O94826_91_S	0.0443098	0.0677084	0.0677084
A0A024RBP6_509_S	0.0182828	0.0677361	0.0677361
A0A0A0MR66_4_S	0.0546477	0.0677551	0.0677551
A0A024R663_153_T	0.067759	0.0581329	0.067759
Q8P8_174_S	0.0678209	0.056401	0.0678209
A8K4Z6_325_S	0.0184833	0.0679517	0.0679517
D3DUZ3_164_S	0.0621772	0.0679736	0.0679736
A0A024R5I7_621_S	0.046243	0.0679932	0.0679932
A0A024R4S1_435_S	0.0251855	0.0680988	0.0680988
B2RTX8_81_S	0.0399599	0.0681558	0.0681558
Q53GG0_369_S	0.0681616	0.0665715	0.0681616
Q6ZRV2_785_S	0.0681776	0.0361979	0.0681776
A0A1W2PPZ5_96_T	0.00830347	0.068233	0.068233
P46087_198_S	0.0670345	0.0682876	0.0682876
A0A024RAN2_280_S	0.0683526	0.0292752	0.0683526
A0A024R5V1_1477_S	0.0442704	0.068364	0.068364
A0A0A0MSZ8_376_S	0.0683827	0.0578814	0.0683827
P33241_252_S	0.06843	0.0321648	0.06843
Q15018_280_S	0.0684806	0.0280728	0.0684806
A0A087WV90_1438_S	0.0456497	0.068532	0.068532
Q03164_1685_S	0.0680011	0.0685371	0.0685371
Q92625_645_S	0.0171385	0.0685773	0.0685773
P21333_2339_S	0.0655412	0.0685776	0.0685776
A0A024R6K1_329_S	0.052082	0.0685891	0.0685891
Q9UPU5_2604_S	0.00216617	0.0686687	0.0686687
A0A087X1H5_518_S	0.0687003	0.0276786	0.0687003
Q2TAM9_153_S	0.0457083	0.0687226	0.0687226
Q9Y3L3_264_S	0.0364506	0.0687495	0.0687495
Q9UHY1_2_S	0.0514447	0.0687839	0.0687839
Q9Y2X3_514_S	0.0215695	0.0687921	0.0687921
P55011_265_S	0.012816	0.068923	0.068923
A8K6Q6_523_S	0.0689694	0.0465815	0.0689694
O95817_377_S	0.0102397	0.0690421	0.0690421
A0A024R4E9_613_S	0.0691561	0.0287912	0.0691561
Q53GG0_487_T	0.0162946	0.0691834	0.0691834
A0A0J9YX34_431_T	0.0552254	0.0691848	0.0691848
Q8IY17_345_S	0.0130326	0.0693363	0.0693363
H3BQZ7_161_S	0.0497376	0.0693509	0.0693509
B7ZLC4_674_T	0.0166306	0.069398	0.069398
B7Z7F5_107_S	0.0694653	0.0490558	0.0694653
A0A087WW59_116_S	0.0450738	0.0695222	0.0695222
Q2LD37_2605_T	0.00948885	0.0695516	0.0695516
B2RWP4_1566_T	0.0668762	0.0695553	0.0695553
Q8WVC0_229_S	0.0695998	0.0586528	0.0695998
Q13136_1171_S	0.0249665	0.0696181	0.0696181
Q6PKG0_148_S	0.06969	0.0362275	0.06969
A0A087WY00_600_S	0.0675808	0.0697092	0.0697092
Q9NR16_1402_S	0.0607543	0.0697192	0.0697192
A0A024R499_345_S	0.0362932	0.0697349	0.0697349
P85037_257_S	0.0257751	0.0697508	0.0697508
F6M2K3_1880_T	0.0674644	0.0697975	0.0697975
A0A0S2Z4U1_7_S	0.0304607	0.0699388	0.0699388
O60271_1264_T	0.0286668	0.0699754	0.0699754
A0A024R3G7_343_S	0.0204336	0.0700353	0.0700353
A0A024QZ09_508_S	0.0339986	0.0700928	0.0700928
Q15124_120_T	0.0425303	0.0701266	0.0701266
Q8IV54_279_S	0.0701814	0.0226737	0.0701814
A0A024QZW7_320_S	0.0702046	0.0654488	0.0702046
A4D212_1518_T	0.0703206	0.0477398	0.0703206
D3DPK5_205_S	0.00856624	0.0703293	0.0703293
Q86W92_798_T	0.0703401	0.010793	0.0703401
A0A024R6K8_467_S	0.0188875	0.0703461	0.0703461
A0A1U9X972_610_T	0.0256716	0.0703555	0.0703555
Q86YV0_988_S	0.042725	0.0703591	0.0703591
Q9H2G2_347_S	0.0703864	0.0576786	0.0703864
A0A024R3I8_330_S	0.0704272	0.069467	0.0704272
Q02790_448_T	0.0535954	0.0705064	0.0705064
Q8N4C8_699_S	0.0705131	0.0653421	0.0705131
B2R7D3_340_S	0.0432194	0.0705891	0.0705891
Q53TN4_266_S	0.0258768	0.0706271	0.0706271
P18669_23_S	0.0706361	0.0646891	0.0706361
Q9Y2H0_973_S	0.0278315	0.0706471	0.0706471
A0A1B0QZF0_209_S	0.00535858	0.0706614	0.0706614
A0A0C4DG23_151_T	0.0707312	0.0376024	0.0707312
Q96PE2_147_S	0.0470476	0.0707325	0.0707325
Q9P0K7_249_T	0.0708256	0.019277	0.0708256
Q9P206_409_S	0.0236832	0.0709104	0.0709104
O15541_244_Y	0.0196343	0.0709724	0.0709724
Q8WUQ7_489_S	0.0248933	0.0710357	0.0710357
B2R8P1_362_S	0.0710876	0.0212777	0.0710876
P06576_528_S	0.0599497	0.0711035	0.0711035
B7Z3X3_339_S	0.0711076	0.0478977	0.0711076
Q9HBL0_960_S	0.0520329	0.0711755	0.0711755
Q9BXP5_549_T	0.0451859	0.0712276	0.0712276
A0A0U1RQE4_649_S	0.0712877	0.0389421	0.0712877
A0A1W1RNP9_353_S	0.0230139	0.0713143	0.0713143
O43491_15_S	0.0245121	0.0713948	0.0713948
A0A0D9SG04_343_S	0.0553596	0.0714708	0.0714708
P41208_26_T	0.058023	0.0716025	0.0716025
Q96RG4_305_S	0.0716129	0.063251	0.0716129
Q92610_687_S	0.0565097	0.0716633	0.0716633
O95365_549_S	0.0717188	0.06385	0.0717188
P29590_8_S	0.0717357	0.0682666	0.0717357
Q13813_1302_S	0.0648128	0.0717358	0.0717358
H3BPE1_5696_S	0.0717571	0.0619302	0.0717571
A0A024R248_113_S	0.0718737	0.0627561	0.0718737
F5GX09_193_S	0.0719992	0.068115	0.0719992
Q09666_5519_S	0.0720051	0.0567857	0.0720051
Q9Y2X3_510_T	0.0720163	0.0693385	0.0720163
A0A140VK53_931_S	0.0721155	0.0667692	0.0721155
P35612_600_S	0.0721231	0.0701242	0.0721231
O43491_89_T	0.00593142	0.0721364	0.0721364
A8K7S5_170_S	0.0283457	0.0722032	0.0722032
P38159_85_T	0.0377332	0.0723144	0.0723144
E9PGC8_905_S	0.0390244	0.0724263	0.0724263
Q709C8_736_S	0.0238888	0.0725274	0.0725274
E9PI10_10_S	0.0446728	0.0725407	0.0725407
B4DLR3_4_S	0.043171	0.0725408	0.0725408
Q641Q2_619_S	0.0725546	0.0707923	0.0725546
A0A024RDF3_193_T	0.0604722	0.0725815	0.0725815
H3BRF9_437_S	0.0629337	0.0726305	0.0726305
A0A024R219_52_T	0.0274031	0.072676	0.072676
Q9HBL0_1327_S	0.0271953	0.0727133	0.0727133
D6W625_779_T	0.0727717	0.0617759	0.0727717
A0A0A0MSQ9_39_S	0.0180945	0.0728557	0.0728557
O60292_1703_T	0.0408334	0.0729348	0.0729348
A1L497_546_S	0.0729613	0.064998	0.0729613
O95218_188_S	0.0238882	0.0730247	0.0730247
F8VW41_407_S	0.0509236	0.0732269	0.0732269
P25686_313_S	0.059253	0.0732854	0.0732854
B3KUI0_687_S	0.0732928	0.0650836	0.0732928
A0A0J9YY34_1076_S	0.0100615	0.0733313	0.0733313
Q27J81_376_T	0.0101031	0.073373	0.073373
P51636_18_S	0.0631086	0.0733764	0.0733764
A0A087X1H5_377_S	0.0458659	0.0733765	0.0733765
O95714_1944_T	0.0393604	0.0733868	0.0733868
P17677_154_S	0.0734994	0.0348942	0.0734994
Q9NR12_217_S	0.069889	0.0735339	0.0735339
A0A0A0MTP7_340_S	0.0231443	0.0736302	0.0736302
B4DVR4_270_T	0.0737161	0.0368298	0.0737161
P35555_2702_S	0.0238266	0.0737211	0.0737211
B7Z9B7_704_S	0.0493071	0.0737269	0.0737269
Q68CZ2_1149_S	0.034885	0.0738012	0.0738012
A0A024R9R5_1339_S	0.0738051	0.0701699	0.0738051
P02671_290_S	0.0104546	0.0739984	0.0739984
Q9BTC0_1712_S	0.0740046	0.0722097	0.0740046
A0A024QZH6_719_S	0.0626868	0.0740088	0.0740088
A0A024QZN9_93_T	0.0232013	0.0740397	0.0740397
A0A140VJN8_241_S	0.0160414	0.0741733	0.0741733
B2ZZ89_1555_S	0.0741876	0.0561908	0.0741876
P13646_421_S	0.0402428	0.0742003	0.0742003
B3KM47_935_Y	0.0291031	0.0742541	0.0742541
B5MCX3_188_T	0.074292	0.0404974	0.074292
H7BXR3_324_S	0.0549962	0.0744022	0.0744022
E9PG73_531_S	0.0265781	0.0745225	0.0745225
D0PNI1_210_S	0.00667826	0.0745763	0.0745763
Q13428_270_S	0.0746858	0.0280989	0.0746858
B4DTK7_67_S	0.0460582	0.0747413	0.0747413
Q9HB20_244_S	0.0125428	0.0747931	0.0747931
B4DK64_1244_S	0.0748119	0.0536403	0.0748119
A0A1B0GUI1_1323_S	0.07487	0.0445182	0.07487
B2RCD8_436_S	0.0507996	0.0751943	0.0751943
P55011_266_T	0.0342786	0.0752101	0.0752101
A0A068W6H0_596_S	0.0753045	0.0487772	0.0753045
A5YM43_272_S	0.0543594	0.0753277	0.0753277
B7Z8Q2_204_S	0.0547688	0.0753536	0.0753536
Q96PE2_152_S	0.0334826	0.07538	0.07538
B4DTK7_53_S	0.0753925	0.0666161	0.0753925
Q96RG4_313_S	0.051154	0.0756657	0.0756657
D3DUZ3_165_T	0.0580239	0.0756931	0.0756931
A8K3M3_352_S	0.0325993	0.0756967	0.0756967
E9PKC0_871_S	0.0757275	0.0546102	0.0757275
A0A024R4G1_528_S	0.0757426	0.0448196	0.0757426
E9PEZ1_2410_S	0.0757485	0.067511	0.0757485
Q12888_1056_T	0.0466599	0.0757832	0.0757832
A0A024R1J3_195_S	0.075793	0.0172122	0.075793
F5GWX5_1569_S	0.00384988	0.0758515	0.0758515
Q96HP0_176_S	0.00917572	0.0760049	0.0760049
A0A1U9X609_166_S	0.00301826	0.0760175	0.0760175
Q12872_604_S	0.0123682	0.0760303	0.0760303
P49792_2251_S	0.0760359	0.0669631	0.0760359
D6RA71_95_S	0.0673175	0.07605	0.07605
A0A075B7B1_913_S	0.076092	0.00475616	0.076092
O75151_877_Y	0.0245772	0.0761318	0.0761318
B2R6A3_294_S	0.0342608	0.0761527	0.0761527
P29590_36_S	0.0476691	0.076204	0.076204
Q5QPR3_579_T	0.0762956	0.0686531	0.0762956
Q7Z2W4_378_S	0.0763054	0.072243	0.0763054
Q8P8_169_S	0.076306	0.0604004	0.076306
B4DEI4_385_S	0.046442	0.0763469	0.0763469
A0A024R7J7_102_T	0.0367314	0.0764181	0.0764181
Q9BX66_235_S	0.0564767	0.0765201	0.0765201
A0A024QZM3_34_Y	0.0176579	0.0765407	0.0765407
Q8IVF2_296_T	0.0765528	0.0426699	0.0765528
B7ZLW1_1265_S	0.0766156	0.0521013	0.0766156
A0A024R058_46_S	0.0766443	0.0678332	0.0766443
Q9Y3L3_544_S	0.063442	0.0766461	0.0766461
H7BXR3_414_T	0.0244303	0.076748	0.076748
O43765_77_S	0.00737798	0.0767827	0.0767827
Q9NSY0_411_T	0.0168171	0.0767846	0.0767846
Q9NYV4_514_T	0.0538198	0.0767994	0.0767994
B4DYY5_866_S	0.0640121	0.0769598	0.0769598
A8K6K7_710_S	0.0576275	0.0770425	0.0770425
Q8NDX1_1017_S	0.0375355	0.0770843	0.0770843
A0A024R152_1210_S	0.0468607	0.0771149	0.0771149
C9JWC4_557_S	0.0360927	0.077154	0.077154
P28290_97_S	0.0491501	0.0772017	0.0772017
Q12888_1067_S	0.0772364	0.0722417	0.0772364
B7Z8Z8_155_S	0.0335499	0.0772482	0.0772482
Q16629_171_S	0.0142954	0.0773146	0.0773146
Q14694_563_S	0.0157873	0.0773459	0.0773459
B4DHA6_3_T	0.0355809	0.0773631	0.0773631
Q9NSI8_90_S	0.0216429	0.0773873	0.0773873
Q9Y2W1_293_Y	0.0773915	0.0267758	0.0773915
Q5VWQ8_745_S	0.0711398	0.0774164	0.0774164
P17029_10_T	0.0259169	0.0774173	0.0774173
A0A024R0E3_523_S	0.0522941	0.0774787	0.0774787
Q92538_1311_S	0.0462481	0.077548	0.077548
Q9BTU6_466_T	0.048874	0.0775712	0.0775712
A0A0A0MRM8_266_S	0.0432949	0.0776036	0.0776036
Q5T4S7_360_T	0.0776409	0.0570337	0.0776409
Q9P1Y5_362_S	0.0777651	0.0707173	0.0777651
A0A1W2PNQ3_705_T	0.0160816	0.0780086	0.0780086
A0A087WTU3_165_S	0.00589072	0.0780466	0.0780466
A0A1U9X8F1_232_S	0.00588852	0.078082	0.078082
Q96K76_835_S	0.0771923	0.0781073	0.0781073
A0A024R4G1_520_S	0.0781083	0.0551594	0.0781083
Q02790_451_S	0.0771583	0.0781523	0.0781523
Q9BTK6_143_S	0.0547302	0.0783149	0.0783149
A4D1A1_54_S	0.0784305	0.0401014	0.0784305
Q8NEZ4_2927_S	0.0352827	0.0785751	0.0785751
A0A024QZM3_41_T	0.0158819	0.0785913	0.0785913
P21333_2152_S	0.0582599	0.0785967	0.0785967
P35612_604_S	0.0647353	0.0786034	0.0786034
Q68D13_278_S	0.0786067	0.0639906	0.0786067
A8K6K7_721_T	0.0310385	0.0786659	0.0786659
O00264_178_T	0.00959015	0.0786839	0.0786839
Q12888_1631_S	0.0174533	0.0787148	0.0787148
A0A024R546_593_S	0.0787933	0.0289896	0.0787933
Q9BY89_1154_S	0.0212092	0.078808	0.078808
A0A024R957_122_S	0.0102348	0.0788182	0.0788182
O75691_1734_S	0.038165	0.0788765	0.0788765
Q9P265_259_S	0.0482512	0.0789162	0.0789162
P08727_22_S	0.0790491	0.063319	0.0790491
A8K6K7_715_T	0.0353262	0.0790598	0.0790598
A0A024R872_633_S	0.0190676	0.0790669	0.0790669
E9PGC8_1307_S	0.0260505	0.0791198	0.0791198
E9PKC0_867_S	0.0531263	0.0791629	0.0791629
P55011_212_T	0.0457599	0.0793146	0.0793146
P30837_330_S	0.0793559	0.0386294	0.0793559
Q96ST2_211_S	0.0794048	0.0789576	0.0794048
A0A0D9SG72_580_S	0.0794529	0.0151851	0.0794529
O94885_821_S	0.0749644	0.0795177	0.0795177
A0A0A0MRL6_320_S	0.00589728	0.0795684	0.0795684
A0A024QZJ4_1368_T	0.0779214	0.079654	0.079654
Q96PE2_746_T	0.0273505	0.0796729	0.0796729
E7EN32_479_T	0.0736574	0.0797341	0.0797341
Q96JH7_770_T	0.0797757	0.0412299	0.0797757
B0LPE5_126_S	0.0626802	0.079802	0.079802
O95562_9_S	0.0363512	0.0798242	0.0798242
A8K6X9_941_S	0.0798611	0.0367142	0.0798611
P02671_451_S	0.0798821	0.0461093	0.0798821
B3KNQ9_157_S	0.0799191	0.0468199	0.0799191
A0A024QZB0_488_S	0.0574785	0.0799256	0.0799256
A0A024R542_1141_S	0.0687823	0.0800317	0.0800317
P54259_645_S	0.036241	0.0800573	0.0800573
B2R8R5_37_S	0.0578333	0.0801183	0.0801183
Q7Z612_101_S	0.0803413	0.0682502	0.0803413
Q09666_4486_S	0.0302504	0.0803845	0.0803845
Q9H4L7_127_S	0.0804174	0.044895	0.0804174
A0A024R637_591_S	0.0490961	0.0806134	0.0806134
C9JRJ5_277_S	0.0806321	0.0309595	0.0806321
A0A024R944_68_S	0.00654186	0.0806742	0.0806742
P62070_186_S	0.0619232	0.0806753	0.0806753
B4DWI8_417_S	0.0807589	0.0419601	0.0807589
B4E2S3_455_S	0.0807593	0.0525959	0.0807593
G9CGD6_873_S	0.0807593	0.0564556	0.0807593
A0A024RB32_113_S	0.0489015	0.0807786	0.0807786
A0A024RAQ9_2115_T	0.0626807	0.0807878	0.0807878
A0A024RD47_174_S	0.0808284	0.0753254	0.0808284
P46013_2834_T	0.0474193	0.0808972	0.0808972
P85037_294_T	0.0809873	0.0749053	0.0809873
A2A2Y8_89_T	0.0505423	0.0810052	0.0810052
A0A087WTT2_25_T	0.0516133	0.0810149	0.0810149
Q9P206_404_S	0.0224208	0.0810333	0.0810333
P21333_2158_S	0.0720161	0.081092	0.081092
A0A024R3F4_924_S	0.0515311	0.0811317	0.0811317
A0A024RB32_118_S	0.0811434	0.0691284	0.0811434
A0A024RDE2_227_T	0.0026599	0.0811468	0.0811468
A6NC98_603_S	0.0371662	0.0811848	0.0811848
A0A024R9U8_3750_S	0.0609314	0.0811856	0.0811856
A0A024R4Z6_659_S	0.077993	0.0812266	0.0812266
Q4L180_1010_S	0.0257499	0.0812405	0.0812405
O00267_32_S	0.0203919	0.0812486	0.0812486
P60228_399_S	0.0530653	0.081258	0.081258
B9EK46_258_S	0.081394	0.063869	0.081394
Q96JM3_275_S	0.0395446	0.0815016	0.0815016
P10645_397_S	0.0816948	0.0361458	0.0816948
A0A024RB22_302_S	0.0411447	0.0817079	0.0817079
J3KNN7_87_S	0.0817363	0.0651032	0.0817363
Q9HBL0_949_Y	0.081829	0.0414481	0.081829
O43432_1409_S	0.0435028	0.0819185	0.0819185
A0A087WVZ6_431_T	0.0713572	0.081976	0.081976
A8K644_431_S	0.0243786	0.0819782	0.0819782
D3DSM4_282_T	0.0597029	0.081985	0.081985
O94929_282_S	0.0576525	0.0820311	0.0820311
P49321_451_S	0.0678858	0.0820779	0.0820779
Q96B18_316_S	0.0476078	0.0820808	0.0820808
B0AZQ4_1085_S	0.0555056	0.0821029	0.0821029
Q68DL5_306_S	0.082158	0.0817763	0.082158
A8K940_478_S	0.0244524	0.0821962	0.0821962
B4E3H1_141_T	0.0293456	0.082225	0.082225
Q09666_2138_S	0.0138155	0.0823359	0.0823359
P49792_2250_S	0.0823821	0.0752661	0.0823821
Q92615_664_S	0.0337613	0.0824777	0.0824777
Q9P0K7_251_T	0.0825083	0.019854	0.0825083
B3KY62_310_S	0.035512	0.0825511	0.0825511
Q9NQC3_12_S	0.0636975	0.0826384	0.0826384
A8K5K5_41_T	0.0769191	0.0826626	0.0826626
Q96K76_832_S	0.0826795	0.0703796	0.0826795
B7Z615_138_S	0.082694	0.0820506	0.082694
Q9Y3E7_185_T	0.0499419	0.0827767	0.0827767
P62258_232_T	0.0208236	0.0828174	0.0828174
P62258_233_S	0.0208236	0.0828174	0.0828174
Q13439_89_S	0.031531	0.0828502	0.0828502
A0A024R6Z0_454_S	0.0829189	0.0375678	0.0829189
A0A0G2JNZ2_1561_S	0.0312472	0.0829264	0.0829264
A0A087X1H5_380_S	0.0505852	0.0829365	0.0829365
A0A0D9SEI3_262_S	0.0486009	0.0829631	0.0829631
Q86V15_1757_S	0.0370318	0.0830641	0.0830641
Q9HBL0_1307_S	0.0203636	0.0831401	0.0831401
A0A1W2PR28_1143_S	0.0352828	0.0832008	0.0832008
Q9ULH0_1559_S	0.0832363	0.0670204	0.0832363
A6NIW2_432_S	0.0524865	0.0832561	0.0832561
Q12888_315_S	0.0833255	0.0659014	0.0833255
A0A1B0GV02_1199_T	0.0833749	0.0493259	0.0833749
Q4VCS5_13_T	0.0802201	0.0834304	0.0834304
A0A140VK53_1598_S	0.0810366	0.0834523	0.0834523
J3KR59_200_S	0.0834878	0.0716007	0.0834878
A0A024RCA1_1373_S	0.0835385	0.0724213	0.0835385
B2RNT9_1103_S	0.0835857	0.0379603	0.0835857
Q14684_515_T	0.0666946	0.0835965	0.0835965
K7EQA1_81_S	0.0836218	0.0362827	0.0836218
B4DMM4_371_S	0.0836265	0.0310709	0.0836265
B4E0Y9_331_S	0.0836318	0.0175248	0.0836318
B7Z6G2_591_S	0.0836341	0.0758213	0.0836341
A0A024RAM4_1302_T	0.058803	0.0836485	0.0836485
B5BUB5_366_S	0.0223199	0.0836715	0.0836715
A0A140VKC4_241_S	0.00809955	0.0836846	0.0836846
F2YGU2_87_S	0.0837707	0.0743711	0.0837707
A0A0A0MSQ2_185_S	0.0180345	0.0837721	0.0837721
B4DNI1_105_S	0.075668	0.0837754	0.0837754
B3KQW2_12_S	0.0838111	0.0152587	0.0838111
P12270_2034_S	0.00629068	0.0838744	0.0838744
B2RWP4_1562_S	0.0160007	0.0839244	0.0839244
A0A024RCC9_117_T	0.0839485	0.0582537	0.0839485
B4E2X4_321_S	0.0384158	0.0839875	0.0839875
A0A024RAM4_24_T	0.032185	0.0840122	0.0840122
A0A0D9SG04_339_S	0.00312083	0.0840344	0.0840344
A0A024R1K8_320_S	0.0748634	0.0840496	0.0840496
Q68E01_499_S	0.0841219	0.0793173	0.0841219
Q8NDT2_109_S	0.0266667	0.0841848	0.0841848
A4LAA3_675_S	0.0646566	0.0842603	0.0842603
Q96JB2_533_S	0.0842669	0.0641052	0.0842669
B7Z653_756_S	0.0842727	0.0681521	0.0842727
Q68DV6_354_S	0.050892	0.0843441	0.0843441
O60264_66_S	0.0390702	0.0843817	0.0843817
A0A087WXU3_748_S	0.0845225	0.079336	0.0845225
Q5XXA6_88_T	0.060303	0.0845312	0.0845312
Q96JM3_416_S	0.0793119	0.0845457	0.0845457
B2RBR4_259_S	0.0336423	0.0845756	0.0845756
E7EQL5_86_S	0.084584	0.0726514	0.084584
B3KX11_231_T	0.0828651	0.0847519	0.0847519
A0A024R542_437_S	0.0113049	0.0848752	0.0848752
Q02952_1119_S	0.0848849	0.0753701	0.0848849
C9JV77_329_S	0.0275672	0.0848939	0.0848939
Q4ZG32_399_S	0.0142437	0.0849246	0.0849246
A0A024RBR3_69_T	0.0299656	0.0849466	0.0849466
G3V3N9_120_T	0.0145412	0.0849665	0.0849665
Q86UX7_8_S	0.0180938	0.0849779	0.0849779
Q5T9C2_251_S	0.0790514	0.0850314	0.0850314
A0A0S2Z508_588_S	0.0283657	0.0850712	0.0850712
B7Z5R7_826_S	0.0850739	0.0515425	0.0850739
E7EQT4_858_S	0.0256695	0.0851514	0.0851514
J3QQN1_109_S	0.0154786	0.0851612	0.0851612
O43719_650_Y	0.0852194	0.0704612	0.0852194
Q7Z4S6_855_S	0.0609286	0.085277	0.085277
B2RC50_19_S	0.0802043	0.0853241	0.0853241
Q8IY33_660_S	0.0290408	0.0853533	0.0853533
O15551_199_S	0.0474523	0.0854536	0.0854536
P85037_239_S	0.0220862	0.0854705	0.0854705
P18583_282_T	0.009749	0.0855288	0.0855288
J3KPC5_517_T	0.0358153	0.0856512	0.0856512
B2RBK2_74_S	0.0314088	0.0856609	0.0856609
B2R8R5_697_S	0.0624617	0.0857066	0.0857066
Q7RTP6_977_S	0.0266473	0.0858211	0.0858211
A0A140VK43_250_S	0.0460639	0.0858229	0.0858229
A0A024R872_638_T	0.0259418	0.0860354	0.0860354
B2R791_608_T	0.0234063	0.0860804	0.0860804
P02545_107_S	0.0861654	0.0719558	0.0861654
P15924_2524_T	0.0731965	0.0862168	0.0862168
B4DJ62_280_S	0.0862458	0.037971	0.0862458
Q5JSZ5_1141_Y	0.0563519	0.0862577	0.0862577
Q9H2D6_1885_T	0.0232634	0.0863162	0.0863162
B2R6A3_299_S	0.0169729	0.0863308	0.0863308
A0A1S5UZ07_746_S	0.0863319	0.085804	0.0863319
B7Z4C4_522_T	0.0175799	0.0863747	0.0863747
P21333_2336_T	0.0283321	0.0864167	0.0864167
A0A024R0V4_337_S	0.0864343	0.0225063	0.0864343
A8K4U4_335_S	0.0422404	0.0865651	0.0865651
Q09666_5866_S	0.0539899	0.0866021	0.0866021
P08727_397_S	0.086617	0.0304384	0.086617
P80723_164_S	0.0327313	0.086677	0.086677
Q96PE2_145_S	0.0353522	0.086815	0.086815
B4DTK7_46_S	0.0386775	0.0869594	0.0869594
B2R791_611_T	0.00855545	0.0869736	0.0869736
Q09666_5796_T	0.00530983	0.0871547	0.0871547
P49792_1160_S	0.0802217	0.0871645	0.0871645
A0A024QZB5_277_S	0.00279353	0.087219	0.087219
Q86UX7_6_T	0.0517575	0.087229	0.087229
Q92610_686_T	0.0672846	0.0872323	0.0872323
A0A087WSZ7_577_Y	0.0689577	0.0872784	0.0872784
E7EX44_523_S	0.0833166	0.0872938	0.0872938
Q12802_1653_S	0.0873127	0.0648757	0.0873127
Q6UN15_492_S	0.0315526	0.0873254	0.0873254
A0A024R179_27_T	0.0873324	0.0873381	0.0873381
A0A024R3F4_692_S	0.0874199	0.0313361	0.0874199
A0A024R3F4_693_S	0.0874202	0.0710422	0.0874202
E7EQL5_84_S	0.0874792	0.0761906	0.0874792
A0A087WW66_315_S	0.0536421	0.0874806	0.0874806
B7ZLW0_333_T	0.0295249	0.0875231	0.0875231
A0A024R6K1_328_S	0.0347251	0.0875244	0.0875244
Q9BTU6_460_S	0.0538371	0.0875427	0.0875427
A0A0S2Z4I9_196_T	0.0303939	0.0875593	0.0875593
B6ZGU6_134_S	0.0691898	0.0875753	0.0875753
B4DJ31_369_S	0.00982977	0.0877198	0.0877198
A0A024R9T6_88_S	0.08778	0.0731051	0.08778
Q9Y3Z3_18_S	0.0878536	0.0698861	0.0878536
A0AVG7_346_S	0.0383969	0.0878559	0.0878559
G3V1C3_460_T	0.0489005	0.0879439	0.0879439
P48436_236_T	0.0879929	0.0462383	0.0879929
Q8N108_377_S	0.0327596	0.0880082	0.0880082
Q658Y4_346_S	0.0880269	0.0254392	0.0880269
A0A024QZ78_46_S	0.0224978	0.0880983	0.0880983
Q09666_5793_S	0.0136882	0.0881922	0.0881922
Q9BTK6_148_S	0.0742481	0.0882162	0.0882162
O14523_667_S	0.00385586	0.08824	0.08824
Q8NDT2_106_S	0.029297	0.0883257	0.0883257
D3DVA5_991_S	0.0883394	0.0321193	0.0883394
B2R8C2_37_S	0.0804284	0.0884383	0.0884383
H3BU67_52_S	0.0369972	0.0884578	0.0884578
A0A0D9SG79_311_S	0.0376878	0.0885126	0.0885126
B4DX26_252_S	0.0529133	0.0885463	0.0885463
P85037_236_S	0.0555374	0.0885474	0.0885474
H0Y704_25_T	0.0633103	0.0886001	0.0886001
Q96T23_622_S	0.0273516	0.0886202	0.0886202
A0A024RD16_232_T	0.0327236	0.0887647	0.0887647
B4DTN1_153_S	0.0172174	0.0888299	0.0888299
Q6WKZ4_357_S	0.0888522	0.0636103	0.0888522
P62263_140_T	0.00598339	0.0888558	0.0888558
B9EG60_610_T	0.0761614	0.0888583	0.0888583
A0A024R5S4_723_T	0.0468137	0.088885	0.088885
A0A024RAW9_364_S	0.0703029	0.0889053	0.0889053
A0A0D2X7Z3_579_S	0.088942	0.0608882	0.088942
P25705_46_T	0.0776529	0.0889982	0.0889982
O15541_6_S	0.0376812	0.0890669	0.0890669
A0A193H6U5_1200_T	0.00673233	0.0890963	0.0890963
B2RTX8_68_S	0.0609366	0.0891185	0.0891185
Q5JSH3_158_T	0.0728525	0.0891189	0.0891189
A0A024R562_146_S	0.00572764	0.0891431	0.0891431
E9PFD3_85_S	0.0641214	0.0891727	0.0891727
O43741_44_S	0.0376749	0.0892396	0.0892396
A8K103_410_T	0.02412	0.0892902	0.0892902
P13646_422_S	0.0663719	0.0893226	0.0893226
P02545_613_S	0.0686243	0.0893676	0.0893676
B2R6A3_291_S	0.0314073	0.0893703	0.0893703
A4FVA5_423_S	0.0894038	0.0688579	0.0894038
A0A1S5UZ07_998_S	0.083169	0.0894444	0.0894444
O60504_348_S	0.049449	0.0894643	0.0894643
B2RWP4_2526_T	0.0276468	0.0894818	0.0894818
Q3KP66_224_S	0.0827641	0.0895793	0.0895793
Q15075_49_S	0.0275539	0.0895831	0.0895831
A0A0S2Z491_10_S	0.083518	0.0896593	0.0896593
Q12888_1315_T	0.0193426	0.0896656	0.0896656
P02671_294_S	0.0245565	0.0897124	0.0897124
A7E2A6_914_T	0.0375472	0.0897137	0.0897137
Q8WWM7_630_S	0.0700357	0.0898338	0.0898338
O95466_624_S	0.0805046	0.0898641	0.0898641
P23528_3_S	0.0575492	0.0898936	0.0898936
P50851_1488_S	0.0899175	0.0653	0.0899175
A0A024RDE2_280_S	0.0496255	0.0899371	0.0899371
A0A140VJN1_1312_S	0.0345392	0.0899904	0.0899904
A0A024RAN2_282_T	0.0766765	0.090007	0.090007
B8Y0L3_16_S	0.0900157	0.00887948	0.0900157
B1AKJ6_320_S	0.0900601	0.0888335	0.0900601
A0A024R4E5_39_T	0.0437326	0.0901585	0.0901585
A0A024R098_168_S	0.0131699	0.0902206	0.0902206
A5YM43_614_T	0.0823668	0.0902277	0.0902277
Q9BV73_2332_S	0.0127302	0.0902892	0.0902892
A0A0D9SG04_1174_S	0.0685684	0.0903344	0.0903344
D6RB01_312_T	0.0903888	0.0838267	0.0903888
O95365_337_S	0.0478725	0.0904216	0.0904216
Q12959_691_S	0.0904447	0.0268253	0.0904447
C9JRJ5_384_S	0.0601966	0.0904674	0.0904674
K7ENH8_191_T	0.0905468	0.0802185	0.0905468
B2ZZ89_999_T	0.0905564	0.0891085	0.0905564
B0I1T6_1408_S	0.0905898	0.0505835	0.0905898
A0A087X1H5_520_S	0.0722975	0.0906132	0.0906132
J3KN66_229_S	0.0685983	0.0906262	0.0906262
A0A024R895_23_T	0.0531855	0.0906527	0.0906527
A4D7U3_310_S	0.041221	0.0906678	0.0906678
E9PMS6_274_S	0.00456872	0.0907197	0.0907197
A4D212_1517_S	0.0907787	0.086024	0.0907787
Q9NYF8_512_S	0.090783	0.0893927	0.090783
L7RSM7_226_S	0.036258	0.0908205	0.0908205
P07148_56_S	0.0910392	0.0764115	0.0910392
P21333_2329_S	0.0911004	0.0719243	0.0911004
A0A024R3I8_319_T	0.0219672	0.0911288	0.0911288
Q96JM3_507_S	0.0452512	0.0912575	0.0912575
Q86XK3_65_S	0.0912612	0.0755953	0.0912612
M0QXQ4_167_T	0.0441603	0.0912799	0.0912799
Q5JSH3_5_S	0.0630977	0.0913844	0.0913844
Q96KC8_484_S	0.0213109	0.0914603	0.0914603
A0A1U9X972_365_S	0.027459	0.0915558	0.0915558
Q8WYP5_1216_S	0.065896	0.0915619	0.0915619
A0A0A0MS52_398_T	0.0917098	0.0606506	0.0917098
A0A024R1G8_330_S	0.0275373	0.0917424	0.0917424
C9JWC4_404_S	0.0917453	0.0376636	0.0917453
A0A024R2D7_296_S	0.0917727	0.0364123	0.0917727
A4D177_102_S	0.0917907	0.0771346	0.0917907
O94874_462_S	0.091792	0.0525663	0.091792
A0A024R4S2_423_S	0.0547482	0.0919495	0.0919495
Q6UXY1_225_S	0.0058894	0.0919743	0.0919743
B4DYJ1_434_S	0.0920121	0.0510154	0.0920121
A0A024R4Q5_207_T	0.0920494	0.0447683	0.0920494
P35580_1952_S	0.0139195	0.0920779	0.0920779
P13639_59_T	0.0920916	0.0204558	0.0920916
B2ZZ89_2164_S	0.0921284	0.0406281	0.0921284
A0A0D9SG79_120_S	0.021752	0.0922916	0.0922916
A0A0D9SG79_126_S	0.021752	0.0922916	0.0922916
A0A024R6M2_748_S	0.0439766	0.0923201	0.0923201
A0A090N8E9_480_S	0.0923687	0.0304616	0.0923687
Q9Y572_412_T	0.0457744	0.0923762	0.0923762
C9JME2_914_T	0.0634399	0.0924327	0.0924327
B2RUU2_1296_S	0.0924527	0.0279713	0.0924527
F8VWL3_529_S	0.0924881	0.038088	0.0924881
Q12929_225_T	0.0924881	0.0922782	0.0924881
Q13541_35_S	0.049523	0.0925375	0.0925375
P98172_287_S	0.0358561	0.0925809	0.0925809
Q9Y3T9_678_T	0.0221904	0.0925907	0.0925907
Q53GG0_365_S	0.0717355	0.0925972	0.0925972
O95613_1653_S	0.0210795	0.0927686	0.0927686
Q9H6F5_21_S	0.067978	0.0927774	0.0927774
Q01804_1006_S	0.0461889	0.0929086	0.0929086
Q13017_590_S	0.0929808	0.0255917	0.0929808
Q66PJ3_231_S	0.0860824	0.0930111	0.0930111
O95425_966_Y	0.0930263	0.0511725	0.0930263
Q4VBX8_89_S	0.0559135	0.0930731	0.0930731
A6ND36_650_S	0.0699779	0.0930865	0.0930865
P35611_726_S	0.0931135	0.0389955	0.0931135
O15047_470_S	0.0215513	0.0932611	0.0932611
B3KQF5_44_S	0.0850266	0.0933535	0.0933535
F5GWX5_1528_S	0.0662948	0.093483	0.093483
Q96HP0_882_S	0.0936526	0.0920156	0.0936526
F8WD88_19_S	0.0937706	0.0934841	0.0937706
Q8NHM5_445_S	0.0938261	0.0616137	0.0938261
D6RAT0_226_S	0.0938296	0.0691126	0.0938296
A0A024RBE7_156_S	0.0115948	0.0938915	0.0938915
Q53GW0_520_T	0.0566008	0.0939036	0.0939036
A0A024QZC1_194_S	0.00835031	0.0939448	0.0939448
A6NIW2_437_S	0.0782863	0.0939581	0.0939581
B4DDM6_131_S	0.0939872	0.0790286	0.0939872
P78524_622_S	0.0514282	0.0940532	0.0940532
A0A024R6D1_331_S	0.0264108	0.0941171	0.0941171
B7ZLC4_673_T	0.0225393	0.0941975	0.0941975
O15013_1283_S	0.0942085	0.0799435	0.0942085
O60341_849_S	0.0669007	0.0942238	0.0942238
Q9Y2F5_255_S	0.0374881	0.0942445	0.0942445
A0AVG7_318_S	0.0213575	0.0943009	0.0943009
P12931_17_S	0.0264148	0.0944347	0.0944347
Q96PE2_527_S	0.0944566	0.0485054	0.0944566
C4B7M2_1961_S	0.094486	0.0473491	0.094486
H7BXR3_302_T	0.0720054	0.094522	0.094522
Q13535_435_S	0.0945236	0.0572339	0.0945236
B4DJK9_266_Y	0.0429219	0.0946653	0.0946653
A0A024RDF3_82_S	0.00948499	0.0948211	0.0948211
Q9H330_329_T	0.00996458	0.0948213	0.0948213
Q9NQC3_13_S	0.0525344	0.0948835	0.0948835
Q9UKE5_769_S	0.0874796	0.0949054	0.0949054
A0A0D9SGJ6_1044_S	0.0949148	0.0751371	0.0949148
A0A1S5UZH2_494_T	0.0418471	0.0949322	0.0949322
O75420_638_S	0.0611112	0.0950188	0.0950188
Q9NRY4_771_T	0.095061	0.0524747	0.095061
Q96RT1_853_T	0.0484883	0.0951486	0.0951486
A0A1W2PRV5_8_S	0.0951524	0.0871234	0.0951524
P68402_2_S	0.0952019	0.0664476	0.0952019
A0A087X1H5_383_S	0.0952137	0.0881453	0.0952137
H0UIA1_28_S	0.0763292	0.0952801	0.0952801
Q70L73_65_S	0.0954443	0.0570295	0.0954443
A0A140VK53_933_S	0.0861988	0.09557	0.09557
Q8N3D4_1016_S	0.0478634	0.0956387	0.0956387
A0A024R6A3_367_S	0.0156321	0.0956822	0.0956822
Q96L91_1726_T	0.041714	0.095715	0.095715
B2R7I3_86_S	0.0957389	0.0329129	0.0957389
M0QXQ4_165_S	0.0519147	0.0957542	0.0957542
Q9Y232_201_S	0.082027	0.0958447	0.0958447
Q9BX66_237_T	0.0958748	0.0728145	0.0958748
Q93009_18_S	0.0959098	0.0896846	0.0959098
A0A1L1UHR1_104_S	0.0959101	0.0601071	0.0959101
Q13017_1195_S	0.0308323	0.0959397	0.0959397
A0PJB6_154_S	0.00588844	0.0959888	0.0959888
[truncated: 20,002 more rows]
