# Supplementary material for: Developing a multiomics data-based mathematical model to predict colorectal cancer recurrence and metastasis
Source: BMC Med Inform Decis Mak. 2025 May 15;25(Suppl 2):188. doi: 10.1186/s12911-025-03012-9 (PMC12082861; doi:10.1186/s12911-025-03012-9)
Supplement: Supplementary file 3 — Supplementary Material 3: Additional file 3– Supplementary Table S2: The results of dimensional reduction are listed in Supplementary Table S2 [file 12911_2025_3012_MOESM3_ESM.xlsx]

## Sheet: Data
sample	feature 1	feature 2	feature 3	feature 4	feature 5	feature 6	feature 7	feature 8	feature 9	feature 10	label
1	0	0	0	0	1	0	-1.18508	0.788737	0.764922	1.4158	0
2	0	0	0	0	1	0	-1.88046	5.54465	-0.0277821	-1.25098	0
3	0	0	0	0	1	1	-8.17842	-0.0629602	-0.412164	1.56533	1
4	0	0	0	2	1	1	-6.8081	2.31931	-1.40467	-0.14909	1
5	0	0	0	0	1	0	-6.13842	1.6824	-1.02382	0.487914	1
6	1	0	0	1	1	0	7.90514	2.70376	2.77561	-1.35767	0
7	0	0	0	0	0	0	1.5538	-0.418589	2.68869	3.07337	0
8	0	0	0	0	0	0	1.70908	-4.19741	0.419728	0.0578705	0
9	0	0	0	0	0	0	-1.40076	-1.20438	1.22998	-0.805967	0
10	0	0	0	0	0	0	-3.63083	-2.26322	2.51915	0.78709	1
11	0	1	0	0	0	0	5.32085	-1.56221	0.389959	-1.19432	0
12	0	0	0	0	0	0	2.37731	-2.63303	1.61272	-3.13033	0
13	1	0	0	0	0	0	1.27303	-0.614719	-1.25099	-1.44868	0
14	1	0	0	0	0	0	-0.0469226	-2.48402	5.35516	1.06458	0
15	0	1	0	0	0	0	3.69462	-0.893878	3.23141	2.24362	0
16	0	0	0	0	0	0	3.09496	-3.20605	3.20151	-0.322633	0
17	0	0	0	0	0	0	4.27673	1.49679	0.842829	-2.23181	0
18	0	0	0	0	0	0	1.95155	-0.678171	4.75772	0.355419	0
19	1	0	0	0	0	0	2.17734	-0.806292	1.02995	-1.36929	0
20	0	0	0	0	0	2	3.87466	3.89143	0.183711	-1.09615	0
21	0	0	0	1	0	1	-1.56295	-2.26807	-1.09925	0.277607	1
22	0	0	0	0	1	0	-7.39661	-0.1771	-1.59877	1.73298	1
23	0	0	0	1	1	0	0.979286	0.877082	2.39397	3.69921	1
24	0	0	0	0	1	0	-2.3826	2.72588	0.128998	-2.09729	0
25	0	0	0	1	1	1	-3.54226	5.48012	0.772896	-0.965776	1
26	0	0	0	2	1	1	-4.71652	0.301548	-0.12285	-0.712992	1
27	0	0	0	1	1	0	7.28296	-0.653866	0.270328	2.34295	0
28	0	0	0	0	1	1	-1.36971	0.897604	-0.860652	0.40316	1
29	0	1	0	0	1	0	-2.28127	-4.67564	-0.0488017	-0.986489	0
30	0	0	0	2	1	0	12.5333	8.04928	-1.70898	-1.69616	0
31	0	0	0	1	1	0	-3.2889	-2.05722	-2.58689	0.946482	1
32	1	1	0	1	1	0	3.14378	-1.50477	-0.829444	-1.87167	0
33	0	0	0	0	1	0	-4.00304	-1.91104	0.897688	2.46293	1
34	0	0	0	1	0	0	-3.67946	1.90599	-0.591171	-0.543085	1
35	0	1	0	0	0	0	-1.96165	-3.98098	0.881028	-1.49514	0
36	0	0	0	0	0	0	-0.69036	-1.76994	0.235175	-2.3631	0
37	0	0	0	0	0	0	-4.72049	-1.68968	-0.945456	-0.760707	1
38	0	0	0	0	1	0	-0.69146	2.81814	0.766005	2.3002	0
39	0	0	0	2	0	0	-2.09832	-0.0179255	-1.29848	-0.649951	1
40	0	0	0	0	0	0	-3.11983	-3.94647	0.871909	0.818234	0
41	0	0	0	2	0	2	-4.05402	-2.94665	-0.891667	-1.39487	1
42	0	0	0	1	0	1	-3.69525	-2.05781	0.861114	-1.8926	0
43	0	0	0	1	0	0	-0.881954	-3.85083	-1.38737	-1.81359	0
44	0	0	0	2	0	0	-1.48163	-1.60971	1.70396	-0.912796	0
45	0	0	0	2	0	0	-0.0417982	-3.61568	-1.26472	-1.91605	0
46	0	0	0	0	0	0	-1.36599	2.95417	1.61507	-1.88728	0
47	0	0	0	0	0	0	6.1589	0.814145	1.8493	0.618483	0
48	0	0	0	0	0	0	5.40012	3.65836	3.50404	0.773157	0
49	1	0	0	0	0	0	6.93665	-1.48329	0.321651	-2.34067	0
50	0	0	0	0	0	0	10.5859	2.16896	0.864866	-0.445098	0
51	0	1	0	0	0	0	3.61821	0.886208	1.15934	0.39332	0
52	0	0	0	0	0	0	2.60712	1.46765	1.27674	-1.80955	0
53	0	0	0	0	0	0	4.46514	-2.60715	4.08856	1.68814	0
54	0	0	1	1	0	1	1.42232	3.42862	-2.15317	0.171178	1
55	0	0	0	0	0	0	2.82762	-4.00674	1.04013	-0.193891	0
56	1	0	0	0	0	0	10.5683	1.90627	0.691728	0.980615	0
57	0	0	0	0	0	0	5.13341	-1.39693	4.41836	0.311659	0
58	0	0	0	1	0	0	-6.32572	7.24801	-2.91836	2.16521	1
59	1	0	0	0	0	0	5.95516	1.59554	3.54563	0.455464	0
60	0	0	0	1	0	0	6.83306	-1.10883	4.06891	0.930497	0
61	0	0	0	0	0	0	4.48655	-1.37554	1.08513	0.646235	0
62	0	0	0	1	0	0	3.51484	-0.516806	4.13339	0.30967	0
63	0	0	0	0	0	0	4.11001	-1.69665	2.64712	2.12296	1
64	0	0	0	0	0	0	8.71364	1.32862	3.58559	0.925286	0
65	0	0	0	0	0	0	-6.10333	3.88539	2.70424	-0.526848	0
66	0	0	0	1	0	0	1.28598	-2.05143	-0.966509	-1.406	0
67	0	0	0	1	0	0	-1.77261	-1.38921	-0.259615	-1.54848	0
68	0	0	0	1	0	0	-6.58873	3.19522	-1.41443	-0.434727	1
69	0	0	0	1	0	0	-0.154774	-0.992017	0.270765	-0.991652	0
70	0	0	0	0	0	1	-0.246567	-3.87617	-0.76913	-1.2936	0
71	0	0	0	1	0	0	-6.94008	-1.49071	-1.39729	-0.293328	1
72	0	0	0	0	1	0	1.55714	7.40204	-1.35744	-0.849862	0
73	0	0	0	2	1	1	-0.75045	2.04979	-0.364818	-2.06906	0
74	0	0	0	2	1	1	-4.64316	-1.63859	-3.01378	0.740371	1
75	0	0	0	1	1	1	-1.27631	2.70119	-2.15611	2.95483	1
76	1	0	0	0	1	0	4.95817	1.22698	-0.130669	-1.0628	0
77	0	0	1	0	1	0	-0.990749	-2.74804	-1.65658	0.575933	1
78	0	0	0	1	1	1	-4.46447	1.4385	-1.51934	2.13668	1
79	0	0	0	1	1	0	-2.04711	-1.85131	-2.01261	0.0490634	1
80	0	0	1	2	1	0	-5.69571	1.60104	-2.37381	0.748806	1
81	0	0	0	1	1	1	-2.45316	-3.04776	-2.19631	4.5731	1
82	0	0	0	2	1	1	-0.483856	-0.24218	-2.46669	1.51679	1
83	0	0	0	1	1	1	-7.65299	-0.329285	-0.738753	-0.187585	1
84	0	0	0	1	1	1	-4.28288	-2.17145	-0.887533	2.0156	1
85	0	0	0	2	1	1	0.374794	-1.39563	2.62122	3.44684	0
86	0	0	0	2	1	0	-5.78742	2.88149	-1.27192	0.26288	1
87	0	0	0	1	1	1	-7.83815	-4.02737	0.770578	0.20821	1
88	0	0	0	0	1	1	-5.4862	0.51881	-1.87374	-0.374407	1
89	0	0	0	0	1	0	-2.97349	1.67687	-2.74454	-0.609453	0
90	0	0	0	0	1	0	-8.77205	0.746854	-1.62063	-0.435258	1
91	0	0	0	0	1	0	-4.57131	2.6494	-1.13823	-0.00233819	0
92	0	0	0	1	1	0	-8.36252	-0.56615	-3.76774	2.43779	1
93	0	0	0	1	1	0	-10.0311	0.902284	-1.5234	-0.544511	1
94	0	0	0	1	1	0	-8.66226	1.09528	-3.71236	0.583209	1
95	0	0	0	2	1	0	-7.08013	3.4818	-3.58947	-0.650991	1
96	0	0	0	0	1	0	-8.76257	3.42933	-0.87461	-0.46765	0
97	0	0	0	0	1	0	-2.59611	0.514624	-0.558105	0.050718	1
98	0	0	0	0	1	0	-6.93441	-3.44606	-3.35781	2.63127	1
99	0	0	0	1	1	0	-3.04356	-2.36831	0.85964	2.22237	1
100	0	0	0	0	1	2	-1.94106	9.22705	-0.774735	1.12149	1
101	0	0	0	1	1	0	1.10987	7.48843	0.0933379	1.47065	1
102	0	0	0	2	1	1	-1.06083	3.46148	0.20365	-0.2317	1
103	0	0	0	1	1	0	1.63424	2.68555	-0.830809	-0.466143	1
104	0	0	0	0	0	0	-1.41137	-1.26559	-0.952321	0.34186	0
105	0	0	0	0	0	0	5.94332	-1.31707	-0.34201	-0.987786	0
106	0	0	0	1	0	0	3.42318	-2.3735	0.286149	0.572354	1
107	0	0	0	0	0	0	-0.594032	-3.66855	2.56802	-2.4937	0
108	0	0	0	0	0	0	1.15004	-5.79129	-0.43234	-1.72589	0
109	0	0	0	1	1	1	3.18923	-1.1399	-1.07193	-1.0789	1
110	0	0	0	1	0	0	1.85781	-4.35171	-1.08102	-0.238407	0
111	0	0	0	0	0	0	-0.65459	0.93529	-0.391355	-1.189	0
112	0	0	0	2	1	0	0.742356	1.7989	-0.135493	-0.887276	0
113	0	0	0	2	0	1	-3.01782	4.7708	-1.37799	-1.06172	1
114	0	0	0	0	0	0	3.69766	-3.44568	-1.31854	-1.49888	0
115	1	0	0	0	0	0	3.87558	-2.37544	-0.132626	1.43795	0
116	1	0	0	0	0	0	4.44463	-2.58982	0.160917	1.34561	0
117	0	1	0	1	0	0	8.10079	-0.285721	-0.988291	1.15978	0
118	0	0	0	0	0	0	8.92011	1.7861	1.98596	-2.32052	0
119	0	0	0	1	0	0	-0.606771	3.02104	0.435745	-1.10574	0
120	0	0	0	1	0	0	4.00917	-2.30409	1.12115	0.0463705	0
121	0	0	1	1	0	0	4.74856	-1.87282	-2.44618	-0.553172	1
122	0	1	0	1	0	0	2.74907	-1.77405	0.707846	-2.40145	0
123	0	0	0	0	0	0	1.89322	-3.63212	3.54443	-0.870456	0
124	0	0	0	0	0	0	6.81748	3.4539	-0.267108	0.303878	0
125	0	1	0	1	0	1	8.69125	-1.32402	-1.03389	0.7013	0
126	0	0	0	2	1	1	-2.20673	2.37977	-1.92019	2.96871	1
127	0	0	0	0	0	0	1.77345	-2.64874	-0.638593	0.226009	0
128	0	1	0	0	0	0	8.92354	0.658196	-0.574903	-1.17431	0
129	0	0	0	1	1	0	0.688196	-2.35832	-2.27925	1.20728	1
130	0	0	0	1	1	0	1.56039	4.53535	0.134355	0.650166	0
131	0	0	0	0	1	0	1.87821	-1.50034	2.98498	0.367765	0
132	1	0	0	1	1	1	-1.62608	-2.74359	-0.955206	0.213327	0
133	0	0	0	1	1	1	-3.68285	6.50086	-1.72849	0.249028	1
134	0	0	0	1	0	0	0.24522	-1.98782	-1.01657	-1.02269	0
135	0	0	0	0	0	0	-1.97085	0.0218112	1.71538	0.51865	0
136	0	0	0	2	1	1	2.05265	-4.51265	-0.227967	-0.835703	0
137	0	0	0	1	1	1	-2.96124	-2.43205	-2.02991	0.104243	1
138	1	0	0	1	1	0	1.63776	-1.39341	-1.2934	-1.13209	0
139	0	0	0	0	1	0	-7.72557	-1.23151	-2.11127	-0.734362	1
140	1	0	1	1	1	1	-5.74278	-4.33696	-1.79716	0.436461	1
141	0	0	0	0	1	0	3.31655	6.10599	0.230498	-0.384224	0
142	0	0	0	1	1	0	5.56004	-2.1595	1.78277	0.0895439	0
143	0	0	0	2	1	1	5.35923	4.25509	-0.417646	0.368568	0
144	0	0	0	1	1	1	2.61735	0.976464	0.843366	-0.333736	0
