# Supplementary material for: Developing a multiomics data-based mathematical model to predict colorectal cancer recurrence and metastasis
Source: BMC Med Inform Decis Mak. 2025 May 15;25(Suppl 2):188. doi: 10.1186/s12911-025-03012-9 (PMC12082861; doi:10.1186/s12911-025-03012-9)
Supplement: Supplementary file 4 — Supplementary Material 4: Additional file 4– Supplementary Table S3: The results of data augmentation are listed in Supplementary Table S3 [file 12911_2025_3012_MOESM4_ESM.xlsx]

## Sheet: Data
sample	feature 1	feature 2	feature 3	feature 4	feature 5	feature 6	feature 7	feature 8	feature 9	feature 10	label
1	0	0	0	0	1	0	-0.744938	1.23204	0.765072	1.53939	0
2	0	0	0	0	1	0	-2.09847	3.8227	0.11536	-2.06903	0
3	0	0	0	0	1	1	-8.17842	-0.0629602	-0.412164	1.56533	1
4	0	0	0	2	1	1	-6.8081	2.31931	-1.40467	-0.14909	1
5	0	0	0	1.08057	1	0.603186	-6.53193	1.96582	-1.25092	0.24273	1
6	1	0	0	0.343341	0.523469	0	6.42783	1.7321	3.48663	0.169824	0
7	0	0	0	0	0	0	1.5538	-0.418589	2.68869	3.07337	0
8	0	0	0	0	0	0	1.58583	-5.46388	0.136385	-1.39752	0
9	0	0	0	0.534198	0	0	-1.63688	-1.31645	0.372043	-1.09645	0
10	0	0	0	0	0.727155	0	-3.88369	-2.07155	1.51287	2.18793	1
11	0	0.819682	0	0	0	0	5.15453	-1.49528	0.898542	0.348666	0
12	0	0	0	0	0	0	2.08841	-3.07494	1.95042	-2.06451	0
13	1	0	0	0	0	0	1.27303	-0.614719	-1.25099	-1.44868	0
14	1	0	0	0	0	0	-0.0469226	-2.48402	5.35516	1.06458	0
15	0	0.621352	0	0	0	0	2.19213	-0.6951	2.87202	2.28243	0
16	0	0	0	0	0	0	3.00782	-3.87682	3.09375	-0.216714	0
17	0	0	0	0.949548	0.417485	0.00339281	4.25301	1.10407	0.843355	-0.949165	0
18	0	0	0	0.68854	0	0	3.3941	-0.576892	4.74408	0.31361	0
19	0.884891	0	0	0	0	0	2.3126	0.0280021	1.17	-1.74326	0
20	0	0	0	0	0	2	3.87466	3.89143	0.183711	-1.09615	0
21	0	0	0	1	0.548484	0.706593	-2.38806	-2.21753	-1.17103	0.397728	1
22	0	0	0	0	1	0	-6.39273	1.33343	-1.52729	1.58855	1
23	0	0	0	0.833444	1	0.806118	-1.34974	0.878866	-0.235025	3.04646	1
24	0	0	0	0.920153	0.211711	0	-1.99679	2.75057	0.196525	-1.10663	0
25	0	0	0	1	1	1	-3.63743	5.6015	-0.222539	-0.71403	1
26	0	0	0	0.346027	1	0.40376	-3.68197	0.421702	-0.400701	-0.38976	1
27	0	0	0	1	1	0	7.28296	-0.653866	0.270328	2.34295	0
28	0	0	0	0	1	0.293627	-1.94664	0.59124	-0.704378	0.0804943	1
29	0	0.241101	0	0.861903	0.199355	0	-1.63656	-4.36937	-0.560447	-1.42469	0
30	0	0	0	0.929167	0.401386	0	11.5942	3.39771	-0.708864	-0.96255	0
31	0	0	0	1	1	0.82502	-3.03579	-2.20122	-2.37319	0.808527	1
32	1	1	0	1	1	0	3.14378	-1.50477	-0.829444	-1.87167	0
33	0	0	0	0	1	0	-4.00304	-1.91104	0.897688	2.46293	1
34	0	0	0	1.96949	0.713617	0.296386	-4.56006	0.368182	-0.409628	-0.593004	1
35	0	0.243384	0	0	0	0	-0.683898	-3.82908	2.40112	-2.43857	0
36	0	0	0	0	0	0	-1.36203	-1.68754	1.12238	-1.7059	0
37	0	0	0	0	0.446719	0.686418	-4.74357	0.340545	-1.83869	-0.481589	1
38	0	0	0	0	1	0	-0.726269	1.005	0.765779	2.11908	0
39	0	0	0	1.85811	0	0	-3.21694	0.478865	-1.27872	-0.62771	1
40	0	0	0	0	0	0	-3.11983	-3.94647	0.871909	0.818234	0
41	0	0	0	2	0.860975	1.39879	-4.28602	-2.02817	-1.17183	-0.75561	1
42	0	0	0	1	0	1	-3.69525	-2.05781	0.861114	-1.8926	0
43	0	0	0	1	0	0	-0.881954	-3.85083	-1.38737	-1.81359	0
44	0	0	0	1.28927	0	0	-1.42057	-1.49025	1.31047	-0.86482	0
45	0	0	0	1.39084	0	0	-0.0152337	-2.80553	-1.02627	-1.43029	0
46	0	0	0	0.256576	0	0	-1.06516	2.961	1.31716	-1.6658	0
47	0	0	0	0	0	0	6.57674	1.02756	2.35229	0.77797	0
48	0.410805	0	0	0.77855	0.788177	0	6.3315	3.05809	3.38963	-0.712095	0
49	1	0	0	0	0	0	6.93665	-1.48329	0.321651	-2.34067	0
50	0	0	0	0	0	0	10.5859	2.16896	0.864866	-0.445098	0
51	0	0.99626	0	0	0	0	3.74037	-0.409438	1.14515	0.50309	0
52	0	0.897201	0	0	0	0	2.73778	0.938309	1.2246	-0.0707411	0
53	0	0	0	0	0	0	4.46514	-2.60715	4.08856	1.68814	0
54	0	0	1	1	0	1	1.42232	3.42862	-2.15317	0.171178	1
55	0	0	0	0	0	0	2.82762	-4.00674	1.04013	-0.193891	0
56	0.546296	0	0	0	0	0	9.81715	1.8672	0.729039	0.834202	0
57	0	0.201622	0	0	0	0	4.76704	-1.22391	3.57268	0.397637	0
58	0	0	0	1.41212	0.493582	0	-6.39031	6.33981	-3.47288	1.73209	1
59	0.181991	0	0	0.394471	0	0	6.14834	-0.677374	3.69162	0.622725	0
60	0	0	0	0.222536	0	0	6.4054	-0.584732	4.03215	0.738648	0
61	0	0	0	0.659621	0.741922	0	5.40878	-1.47103	1.53525	0.580409	0
62	0	0.8318	0	0.481847	0	0	3.62784	-0.624962	3.9788	1.87568	0
63	0	0	0	0.176765	0.991229	0.135581	3.91986	-1.18715	0.799728	-0.333676	1
64	0	0	0	0.591028	0	0	8.51051	-0.704054	3.84002	0.927155	0
65	0	0	0	0	0.737372	0	-5.02444	3.78803	2.17612	-0.316072	0
66	0	0	0	1	0	0	1.28598	-2.05143	-0.966509	-1.406	0
67	0	0	0	0.64658	0	0	-1.68282	-1.38691	1.14885	-1.30593	0
68	0	0	0	1.14205	0.311952	0	-6.9465	3.42027	-2.30322	-0.43681	1
69	0	0	0	1	0	0	0.138196	-1.13956	-0.154121	-1.01773	0
70	0	0	0	0.717793	0	0.135335	-0.195589	-2.68928	-0.944838	-1.12701	0
71	0	0	0	0.910381	0.292735	0	-7.04789	-1.02331	-1.54548	0.526744	1
72	0	0	0	0	0.227088	1.141	2.16536	4.9908	-0.654799	-1.02753	0
73	0	0	0	0.638549	1	0.224082	-1.22341	2.51366	-0.26255	-2.084	0
74	0	0	0	1.0569	1	0.326136	-3.26004	-1.82486	-2.85104	0.140283	1
75	0	0	0	1	1	1	-2.854	2.1915	-1.88166	2.81572	1
76	0.658654	0.00931774	0	0	0.335791	0	4.613	1.01835	-0.0400513	0.300242	0
77	0	0	0.420313	0.941654	1	0	-0.344861	-2.57866	-1.85048	0.584542	1
78	0	0	0	1	1	1	-4.46447	1.4385	-1.51934	2.13668	1
79	0	0	0.760236	0.100186	1	0	-1.87966	-2.02573	-1.88641	0.417919	1
80	0	0	0.0735033	1.84415	1	0	-5.89478	1.64245	-1.28461	0.564879	1
81	0	0	0	1	1	0.226521	-2.9627	-2.95799	-2.20808	4.53332	1
82	0	0	0	2	1	1	-0.483856	-0.24218	-2.46669	1.51679	1
83	0	0	0	0.995507	1	1	-7.93705	-0.317801	-0.435635	1.29374	1
84	0	0	0	1	1	0.595797	-3.97862	-2.16461	-1.1006	1.87239	1
85	0	0	0	1.22547	0.819779	0.199853	1.33332	-1.31676	2.63299	3.34765	0
86	0	0	0	2	1	0	-5.78742	2.88149	-1.27192	0.26288	1
87	0	0	0	0.290469	1	0.865124	-7.75129	-3.86755	0.533067	-0.279732	1
88	0	0	0	0.378065	1	1	-6.86551	0.403377	-0.823289	-0.340293	1
89	0	0	0	0	1	0	-2.50406	1.85327	-0.105483	-1.98847	0
90	0	0	0	0.309743	1	0	-8.75222	0.904944	-2.17316	0.531557	1
91	0	0	0	0	1	0	-3.30782	1.92388	-2.25437	-0.291648	0
92	0	0	0	0.666387	1	0	-8.33058	-0.212482	-2.41098	2.23545	1
93	0	0	0	1	1	0.64012	-9.45422	-0.180138	-1.03322	-0.207002	1
94	0	0	0	1	1	0	-8.52351	-0.360983	-3.72	1.6309	1
95	0	0	0	2	1	0	-7.07535	3.45347	-1.44445	-0.127342	1
96	0	0	0	0	1	0	-8.76257	3.42933	-0.87461	-0.46765	0
97	0	0	0	1.83267	0.759945	0	-2.13793	0.477868	-0.744953	-0.142579	1
98	0	0	0	0.276282	1	0	-7.49248	-1.64294	-3.57691	2.46632	1
99	0	0	0	1	1	0.461988	-3.25376	-2.27492	0.581823	2.03247	1
100	0	0	0	0.518717	1	1.12286	-2.35358	6.51631	-0.272264	0.328094	1
101	0	0	0	1	1	0	1.29705	7.33846	-0.439614	0.572912	1
102	0	0	0	2	0.181017	1	-2.78664	4.42498	-0.929515	-0.509901	1
103	0	0	0	1.69516	1	0.984544	-0.370294	2.9224	0.0800249	-0.23343	1
104	0	0	0	0	0	0	-1.41137	-1.26559	-0.952321	0.34186	0
105	0.375855	0	0	0	0	0	6.05073	-1.39231	0.0457357	-1.33126	0
106	0	0	0	1	0.643212	0	0.70533	-2.36729	-1.40868	0.850569	1
107	0	0.171335	0	0	0	0	-1.47486	-3.79514	2.17479	-1.62155	0
108	0	0	0	0.394091	0	0	1.4079	-5.35588	-0.827297	-0.362157	0
109	0	0	0	1	0.770351	0.889127	3.22224	-2.14141	-0.883658	0.347885	1
110	0	0	0	0.509655	0	0	1.81061	-2.86211	-0.929251	-0.193112	0
111	0	0	0	0.49563	0	0	-0.63829	1.09694	0.083125	-1.17016	0
112	0	0	0	2	1	0.282899	-0.171863	2.00743	-0.162888	-1.30688	0
113	0	0	0	2	0	1	-3.01782	4.7708	-1.37799	-1.06172	1
114	0.929651	0.338096	0	0.681105	0.975311	0	3.44189	-1.62946	-0.829999	-1.80773	0
115	1	0	0	0	0	0	3.87558	-2.37544	-0.132626	1.43795	0
116	0.799698	0	0	0	0	0	4.44646	-2.12515	0.165082	1.26414	0
117	0	0.998505	0	1	0.0667787	0	7.90917	-0.627478	-0.507588	2.11505	0
118	0	0	0	0	0	0	9.98746	2.01425	1.88276	-0.547892	0
119	0	0	0	0.426824	0	0	-0.992465	3.01299	0.560199	-1.81777	0
120	0	0	0	1	0.564983	0	5.28395	-2.27032	1.28554	0.0671175	0
121	0	0	0.224739	1	0	0	4.56169	-2.09358	-1.4626	-0.00595782	1
122	0.932769	1	0	1	0.342811	0	2.9945	-1.73087	-0.675769	-2.19467	0
123	0	0	0	0	0.338964	0	1.88076	-3.23211	3.36091	-0.227558	0
124	0	0	0	0	0	0	6.26195	1.98667	0.148537	0.317577	0
125	0	1	0	0.484278	0	0.365934	8.75778	0.0298842	-0.807413	0.340908	0
126	0	0	0	2	1	1	-2.20673	2.37977	-1.92019	2.96871	1
127	0	0	0	0.585474	0	0	1.79121	-2.65579	-1.07928	0.162672	0
128	0	0.0299658	0	0	0	0	8.92247	1.49851	1.39021	-1.44839	0
129	0	0	0	1	1	0	-0.698093	-2.18605	-2.0595	0.901647	1
130	0	0	0	1	0.520559	0	-0.0198236	4.49856	0.265234	-0.516485	0
131	0	0	0	0.264166	0.88457	0	2.88666	-0.873675	3.84061	0.336294	0
132	0.838577	0	0	0.137025	0.668419	0.655957	-1.41241	-1.8369	-0.954001	0.314953	0
133	0	0	0	1.48527	0.479774	1	-3.45187	5.53585	-1.48055	-1.0559	1
134	0	0	0	1	0	0	0.158794	-1.16308	0.249687	-1.0141	0
135	0	0	0	0.070218	0	0	-1.91476	-1.1396	1.7042	-0.215267	0
136	0	0	0	0.812859	0.537041	0.675869	1.78496	-5.31605	-0.365639	-1.09095	0
137	0	0	0	1	0.346508	1	-1.86599	-2.39125	-1.20318	0.193804	1
138	1	0.22544	0	1	1	0	2.70442	-1.44059	-1.21475	-1.17002	0
139	0	0	0	0.12868	0.562331	0	-7.44108	-1.33879	-1.73476	-0.513919	1
140	1	0	1	1	1	1	-5.74278	-4.33696	-1.79716	0.436461	1
141	0	0	0	0	1	0	3.0899	7.18595	-0.851215	-0.731118	0
142	0	0	0	1	0.83219	0	5.23049	-2.2366	1.45647	0.0840707	0
143	0	0	0	1.09923	0.724212	0.587548	5.86275	3.93758	-0.308326	0.310831	0
144	0	0	0	1.80911	1	0.751012	1.28584	1.71418	0.195848	-0.665762	0
